# Supplementary material for: Core Microbiota and Metabolome of Vitis vinifera L. cv. Corvina Grapes and Musts
Source: Front Microbiol. 2017 Mar 21;8:457. doi: 10.3389/fmicb.2017.00457 (PMC5359246; doi:10.3389/fmicb.2017.00457)
Supplement: Supplementary file 1 [file Table1.XLSX]

## Sheet: Sheet1
OTU_ID	Unite_taxonomy	BLAST_bestHit	BLAST_Evalue	Query_coverage	Identity%
COSTALUNGA2015_POOL1.MID21||JK4RCYO01DK5QM	Fungi;Ascomycota;Dothideomycetes;Dothideales;Dothioraceae;Aureobasidium	Fungi;Ascomycota;Dothideomycetes;Dothideales;Dothioraceae;Aureobasidium;Aureobasidium_pullulans	3e-149	100	100
COSTALUNGA_ITS.MID83||I48080402DXKO2	Fungi;Ascomycota;Leotiomycetes;Helotiales;Sclerotiniaceae;Botrytis	Fungi;Ascomycota;Leotiomycetes;Helotiales;Sclerotiniaceae;Botrytis;Botrytis_cinerea	1e-128	100	100
COSTALUNGA2015_POOL1.MID68||JK4RCYO01C2T6B	Fungi;Ascomycota;Dothideomycetes;Capnodiales;Davidiellaceae;Davidiella	Fungi;Ascomycota;Dothideomycetes;Capnodiales;Davidiellaceae;Davidiella	6e-136	100	100
COSTALUNGA2015_POOL1.MID86||JK4RCYO01C8RFM	Fungi;Ascomycota;Sordariomycetes;Diaporthales;Diaporthaceae;Diaporthe	Fungi;Ascomycota;Sordariomycetes;Diaporthales;Diaporthaceae;Diaporthe;Diaporthe_rudis	1e-148	100	100
COSTALUNGA_ITS.MID23||I48080402DYVFH	Fungi;Basidiomycota;Wallemiomycetes;Wallemiales;Wallemiaceae;Wallemia	Fungi;Basidiomycota;Wallemiomycetes;Wallemiales;Wallemiaceae;Wallemia;Wallemia_canadensis	5e-107	100	100
COSTALUNGA_ITS.MID68||I48080402C27CP	Fungi;Basidiomycota;Microbotryomycetes;Sporidiobolales;Incertae_sedis_25;Rhodotorula	Fungi;Basidiomycota;Microbotryomycetes;Sporidiobolales;Incertae_sedis_25;Rhodotorula;Rhodotorula_nothofagi	8e-130	100	100
COSTALUNGA_ITS.MID59||I48080402D8S8Y	Fungi;Ascomycota;Ascomycota_unidentified;Ascomycota_unidentified_1;Ascomycota_unidentified_1;Ascomycota_unidentified_1_1	Fungi;Ascomycota;Eurotiomycetes;Eurotiales;Trichocomaceae;Penicillium;Penicillium_brevicompactum	6e-146	100	100
COSTALUNGA_ITS.MID4||I48080402EH9QJ	Fungi;Ascomycota;Saccharomycetes;Saccharomycetales;Saccharomycetaceae;Lachancea	Fungi;Ascomycota;Saccharomycetes;Saccharomycetales;Saccharomycetaceae;Lachancea;Lachancea_thermotolerans	2e-166	100	100
COSTALUNGA2015_POOL1.MID117||JK4RCYO01EDWQ0	Fungi;Ascomycota;Dothideomycetes;Botryosphaeriales;Botryosphaeriaceae;Botryosphaeria	Fungi;Ascomycota;Dothideomycetes;Botryosphaeriales;Botryosphaeriaceae;Botryosphaeria;Botryosphaeria_dothidea	5e-142	100	100
COSTALUNGA2015_POOL1.MID126||JK4RCYO01DV0S0	Fungi;Ascomycota;Saccharomycetes;Saccharomycetales;Incertae_sedis_11;Candida	Fungi;Ascomycota;Saccharomycetes;Saccharomycetales;Incertae_sedis_11;Candida;Candida_apicola	8e-110	100	100
COSTALUNGA2015_POOL1.MID86||JK4RCYO01D19BT	Fungi;Ascomycota;Dothideomycetes;Botryosphaeriales;Botryosphaeriaceae;Neofusicoccum	Fungi;Ascomycota;Dothideomycetes;Botryosphaeriales;Botryosphaeriaceae;Neofusicoccum;Neofusicoccum_parvum	4e-148	100	100
COSTALUNGA_ITS.MID11||I48080402C6DNC	Fungi;Ascomycota;Saccharomycetes;Saccharomycetales;Metschnikowiaceae;Metschnikowia	Fungi;Ascomycota;Saccharomycetes;Saccharomycetales;Metschnikowiaceae;Metschnikowia;Metschnikowia_pulcherrima	1e-82	100	100
COSTALUNGA_5F8||I48080402EFP0O	Fungi	Fungi;Ascomycota;Saccharomycetes;Saccharomycetales;Incertae_sedis_11;Candida;Candida_californica	3e-94	100	100
COSTALUNGA2015_POOL1.MID124||JK4RCYO01EGQ4F	Fungi;Ascomycota;Saccharomycetes;Saccharomycetales;Saccharomycetaceae;Zygosaccharomyces	Fungi;Ascomycota;Saccharomycetes;Saccharomycetales;Saccharomycetaceae;Zygosaccharomyces;Zygosaccharomyces_rouxii	1e-172	100	100
COSTALUNGA2015_POOL1.MID4||JK4RCYO01A07UU	Fungi;Ascomycota;Saccharomycetes;Saccharomycetales;Saccharomycodaceae;Hanseniaspora	Fungi;Ascomycota;Saccharomycetes;Saccharomycetales;Saccharomycodaceae;Hanseniaspora;Hanseniaspora_uvarum	6e-136	100	100
COSTALUNGA_ITS.MID68||I48080402DUIGQ	Fungi;Basidiomycota;Tremellomycetes;Filobasidiales;Filobasidiaceae;Cryptococcus	Fungi;Basidiomycota;Tremellomycetes;Filobasidiales;Filobasidiaceae;Cryptococcus;Cryptococcus_wieringae	1e-123	100	100
COSTALUNGA2015_POOL1.MID97.ITS||JK4RCYO01DPWW0	Fungi;Ascomycota;Saccharomycetes;Saccharomycetales;Saccharomycetaceae;Zygosaccharomyces	Fungi;Ascomycota;Saccharomycetes;Saccharomycetales;Saccharomycetaceae;Zygosaccharomyces;Zygosaccharomyces_bailii	2e-100	100	100
COSTALUNGA2015_POOL1.MID52||JK4RCYO01D0LII	Fungi;Ascomycota;Eurotiomycetes;Eurotiales;Trichocomaceae;Penicillium	Fungi;Ascomycota;Eurotiomycetes;Eurotiales;Trichocomaceae;Penicillium	2e-145	100	100
COSTALUNGA2015_POOL1.MID97.ITS||JK4RCYO01DFK14	Fungi;Ascomycota;Eurotiomycetes;Eurotiales;Trichocomaceae;Penicillium	Fungi;Ascomycota;Eurotiomycetes;Eurotiales;Trichocomaceae;Penicillium	1e-143	100	100
COSTALUNGA_ITS.MID4||I48080402EHPJI	Fungi;Ascomycota;Saccharomycetes;Saccharomycetales;Pichiaceae;Issatchenkia	Fungi;Ascomycota;Saccharomycetes;Saccharomycetales;Pichiaceae;Issatchenkia	4e-83	100	100
COSTALUNGA2015_POOL1.MID39||JK4RCYO01CRLJP	Fungi;Ascomycota;Dothideomycetes;Pleosporales;Pleosporales_unidentified;Pleosporales_unidentified_1	Fungi;Ascomycota;Dothideomycetes;Pleosporales;Pleosporales_unidentified;Pithomyces;Pithomyces_chartarum	1e-168	100	100
COSTALUNGA2015_POOL1.MID6||JK4RCYO01B9SHG	Fungi;Ascomycota;Saccharomycetes;Saccharomycetales;Pichiaceae;Issatchenkia	Fungi;Ascomycota;Saccharomycetes;Saccharomycetales;Pichiaceae;Issatchenkia	1e-92	100	100
COSTALUNGA2015_POOL1.MID4||JK4RCYO01CDG7H	Fungi	Fungi;Ascomycota;Dothideomycetes;Pleosporales;Incertae_sedis_13;Phoma;Phoma_americana	2e-126	100	100
COSTALUNGA2015_POOL1.MID97.ITS||JK4RCYO01BLTEP	Fungi;Ascomycota;Ascomycota_unidentified;Ascomycota_unidentified_1;Ascomycota_unidentified_1;Ascomycota_unidentified_1_1	Fungi;Ascomycota;Sordariomycetes;Diaporthales;Diaporthaceae;Diaporthe;Diaporthe_eres	2e-131	100	100
COSTALUNGA2015_POOL2.MID21||JK4RCYO02HQU9B	Fungi;Ascomycota;Saccharomycetes;Saccharomycetales;Saccharomycetaceae;Saccharomyces	Fungi;Ascomycota;Saccharomycetes;Saccharomycetales;Saccharomycetaceae;Saccharomyces;Saccharomyces_cerevisiae	2e-131	100	100
COSTALUNGA2015_POOL1.MID102||JK4RCYO01CB4YW	Fungi;Ascomycota	Fungi;Ascomycota;Sordariomycetes;Diaporthales;Diaporthaceae;Diaporthe	5e-142	100	100
COSTALUNGA_ITS.MID52||I48080402DWYFE	Fungi;Basidiomycota;Tremellomycetes;Filobasidiales;Filobasidiaceae;Filobasidium	Fungi;Basidiomycota;Tremellomycetes;Filobasidiales;Filobasidiaceae;Filobasidium	6e-126	100	100
COSTALUNGA_ITS.MID39||I48080402EC39R	Fungi;Ascomycota;Eurotiomycetes;Eurotiales;Trichocomaceae;Aspergillus	Fungi;Ascomycota;Eurotiomycetes;Eurotiales;Trichocomaceae;Aspergillus	2e-126	100	100
COSTALUNGA_ITS.MID6||I48080402DA62C	Fungi;Basidiomycota;Microbotryomycetes;Sporidiobolales;Incertae_sedis_25;Incertae_sedis_25_unidentified	Fungi;Basidiomycota;Microbotryomycetes;Sporidiobolales;Incertae_sedis_25;Rhodotorula	3e-134	100	100
COSTALUNGA_ITS.MID70||I48080402DD5TQ	Fungi;Ascomycota;Dothideomycetes;Pleosporales;Pleosporaceae;Alternaria	Fungi;Ascomycota;Dothideomycetes;Pleosporales;Pleosporaceae;Alternaria	6e-141	100	100
COSTALUNGA2015_POOL1.MID103||JK4RCYO01A803L	Fungi;Ascomycota;Eurotiomycetes;Eurotiales;Trichocomaceae;Penicillium	Fungi;Ascomycota;Eurotiomycetes;Eurotiales;Trichocomaceae;Penicillium;Penicillium_adametzoides	1e-148	100	100
COSTALUNGA2015_POOL1.MID35||JK4RCYO01AGRZ9	Fungi;Basidiomycota;Tremellomycetes;Tremellales;Incertae_sedis_12;Cryptococcus_1	Fungi;Basidiomycota;Tremellomycetes;Filobasidiales;Filobasidiaceae;Cryptococcus;Cryptococcus_carnescens	3e-129	100	100
COSTALUNGA2015_POOL2.MID135||JK4RCYO02G4M1X	Fungi;Ascomycota;Saccharomycetes;Saccharomycetales;Saccharomycetaceae;Saccharomyces	Fungi;Ascomycota;Saccharomycetes;Saccharomycetales;Saccharomycetaceae;Saccharomyces;Saccharomyces_cerevisiae	2e-90	100	100
COSTALUNGA2015_POOL1.MID59||JK4RCYO01DQF4X	Fungi;Ascomycota;Saccharomycetes;Saccharomycetales;Saccharomycetales_unidentified;Saccharomycetales_unidentified_1	Fungi;Ascomycota;Saccharomycetes;Saccharomycetales;Incertae_sedis_11;Candida;Candida_inconspicua	1e-97	100	100
COSTALUNGA2015_POOL1.MID37||JK4RCYO01CQFGF	Fungi;Basidiomycota;Tremellomycetes;Filobasidiales;Filobasidiaceae;Cryptococcus	Fungi;Basidiomycota;Tremellomycetes;Filobasidiales;Filobasidiaceae;Cryptococcus;Cryptococcus_stepposus	5e-132	100	100
COSTALUNGA2015_POOL1.MID59||JK4RCYO01D4MI5	Fungi;Ascomycota;Saccharomycetes;Saccharomycetales;Saccharomycopsidaceae;Saccharomycopsis	Fungi;Ascomycota;Saccharomycetes;Saccharomycetales;Saccharomycopsidaceae;Saccharomycopsis;Saccharomycopsis_crataegensis	1e-148	100	100
COSTALUNGA_ITS.MID10||I48080402DBP17	Fungi;Ascomycota;Saccharomycetes;Saccharomycetales;Metschnikowiaceae;Metschnikowia	Fungi;Ascomycota;Saccharomycetes;Saccharomycetales;Metschnikowiaceae;Metschnikowia;Metschnikowia_chrysoperlae	2e-81	100	100
COSTALUNGA_ITS.MID114||I48080402DHJUH	Fungi;Basidiomycota;Tremellomycetes;Filobasidiales	Fungi;Basidiomycota;Tremellomycetes;Filobasidiales;Filobasidium	1e-138	100	100
COSTALUNGA2015_POOL1.MID11||JK4RCYO01B5N2T	Fungi;Ascomycota;Dothideomycetes;Pleosporales;Incertae_sedis_13;Leptosphaerulina	Fungi;Ascomycota;Dothideomycetes;Pleosporales;Incertae_sedis_13;Leptosphaerulina	6e-166	100	100
COSTALUNGA2015_POOL1.MID59||JK4RCYO01EQ37Z	Fungi;Ascomycota;Saccharomycetes;Saccharomycetales;Trichomonascaceae;Zygoascus	Fungi;Ascomycota;Saccharomycetes;Saccharomycetales;Trichomonascaceae;Zygoascus;Zygoascus_meyerae	4e-128	100	100
COSTALUNGA2015_POOL1.MID35||JK4RCYO01BV7XV	Fungi;Basidiomycota;Microbotryomycetes;Sporidiobolales;Incertae_sedis_25;Sporobolomyces	Fungi;Basidiomycota;Microbotryomycetes;Sporidiobolales;Incertae_sedis_25;Sporobolomyces	4e-123	100	100
COSTALUNGA2015_POOL1.MID10||JK4RCYO01AHJRH	Fungi;Ascomycota;Dothideomycetes;Capnodiales;Davidiellaceae;Davidiella	Fungi;Ascomycota;Dothideomycetes;Capnodiales;Davidiellaceae;Davidiella	1e-133	100	100
COSTALUNGA2015_POOL1.MID102||JK4RCYO01EA9HB	Fungi;Ascomycota;Sordariomycetes;Diaporthales;Valsaceae;Cytospora	Fungi;Ascomycota;Sordariomycetes;Diaporthales;Valsaceae;Cytospora	4e-153	100	100
COSTALUNGA2015_POOL1.MID59||JK4RCYO01B8HVX	Fungi;Ascomycota;Sordariomycetes;Trichosphaeriales;Incertae_sedis_26;Incertae_sedis_26_unidentified	Fungi;Ascomycota;Sordariomycetes;Trichosphaeriales;Incertae_sedis_26;Nigrospora	1e-132	100	100
COSTALUNGA2015_POOL1.MID37||JK4RCYO01DBNII	Fungi;Basidiomycota;Tremellomycetes	Fungi;Basidiomycota;Tremellomycetes;Filobasidiales;Filobasidiaceae;Cryptococcus	8e-140	100	100
COSTALUNGA2015_POOL1.MID11||JK4RCYO01C03NO	Fungi	Fungi;Ascomycota;Saccharomycetes;Saccharomycetales;Metschnikowiaceae;Metschnikowia	1e-63	100	100
COSTALUNGA2015_POOL1.MID23||JK4RCYO01B049X	Fungi;Basidiomycota;Microbotryomycetes;Sporidiobolales	Fungi;Basidiomycota;Microbotryomycetes;Sporidiobolales;Sporidiobulus;Sporidiobulus_pararoseus	5e-127	100	100
COSTALUNGA2015_POOL1.MID47||JK4RCYO01CAW67	Fungi;Basidiomycota;Exobasidiomycetes;Microstromatales;Quambalariaceae;Quambalaria	Fungi;Basidiomycota;Exobasidiomycetes;Microstromatales;Quambalariaceae;Quambalaria;Quambalaria_cyanescens	2e-141	100	100
COSTALUNGA2015_POOL2.MID142||JK4RCYO02G8ESO	Fungi;Ascomycota;Eurotiomycetes;Incertae_sedis_18;Eremascaceae;Eremascus	Fungi;Ascomycota;Eurotiomycetes;Incertae_sedis_18;Eremascaceae;Eremascus;Eremascus_fertilis	4e-103	100	100
COSTALUNGA2015_POOL1.MID21||JK4RCYO01CCTT5	Fungi;Ascomycota;Saccharomycetes;Saccharomycetales;Saccharomycodaceae;Hanseniaspora	Fungi;Ascomycota;Saccharomycetes;Saccharomycetales;Saccharomycodaceae;Hanseniaspora;Hanseniaspora_occidentalis_var_occidentalis	0	100	100
COSTALUNGA2015_POOL1.MID115||JK4RCYO01D106N	Fungi;Ascomycota	Fungi;Ascomycota;Sordariomycetes;Diaporthales;Diaporthaceae;Diaporthe;Diaporthe_novem	5e-142	100	100
COSTALUNGA2015_POOL1.MID35||JK4RCYO01AYRE9	Fungi;Ascomycota;Sordariomycetes;Xylariales;Amphisphaeriaceae;Amphisphaeriaceae_unidentified	Fungi;Ascomycota;Sordariomycetes;Xylariales;Amphisphaeriaceae;Bartalinia;Bartalinia_robilardoides	2e-141	100	100
COSTALUNGA2015_POOL1.MID115||JK4RCYO01B96GM	Fungi;Ascomycota;Sordariomycetes;Diaporthales;Diaporthaceae;Diaporthe	Fungi;Ascomycota;Sordariomycetes;Diaporthales;Diaporthaceae;Diaporthe;Diaporthe_nobilis	1e-142	100	100
COSTALUNGA2015_POOL1.MID102||JK4RCYO01EUHSY	Fungi;Ascomycota;Saccharomycetes;Saccharomycetales;Saccharomycopsidaceae;Saccharomycopsis	Fungi;Ascomycota;Saccharomycetes;Saccharomycetales;Saccharomycopsidaceae;Saccharomycopsis;Saccharomycopsis_vini	3e-139	100	100
COSTALUNGA2015_POOL1.MID10||JK4RCYO01BPN9I	Fungi;Ascomycota;Ascomycota_unidentified;Ascomycota_unidentified_1;Ascomycota_unidentified_1;Ascomycota_unidentified_1_1	Fungi;Ascomycota;Saccharomycetes;Leotiomycetes;Helotiales;Helotiales_unidentified	2e-140	100	100
COSTALUNGA_ITS.MID6||I48080402EMAY9	Fungi;Basidiomycota;Tremellomycetes;Filobasidiales;Filobasidiaceae;Cryptococcus	Fungi;Basidiomycota;Tremellomycetes;Filobasidiales;Filobasidiaceae;Cryptococcus;Cryptococcus_terrestris	2e-110	100	100
COSTALUNGA2015_POOL1.MID47||JK4RCYO01D6NEZ	Fungi;Ascomycota;Saccharomycetes;Saccharomycetales;Saccharomycodaceae;Hanseniaspora	Fungi;Ascomycota;Saccharomycetes;Saccharomycetales;Saccharomycodaceae;Hanseniaspora;Hanseniaspora_vineae	0	100	100
COSTALUNGA2015_POOL1.MID102||JK4RCYO01BSFPW	Fungi;Ascomycota	Fungi;Ascomycota;Eurotiomycetes;Eurotiales;Trichocomaceae;Penicillium	3e-139	100	100
COSTALUNGA_ITS.MID114||I48080402EUFG4	Fungi;Basidiomycota;Tremellomycetes;Filobasidiales;Filobasidiaceae;Cryptococcus	Fungi;Basidiomycota;Tremellomycetes;Filobasidiales;Filobasidiaceae;Cryptococcus	2e-135	100	100
COSTALUNGA_F8STOP||JAPAE5T01B51J0	Fungi;Ascomycota;Saccharomycetes;Saccharomycetales;Pichiaceae;Pichia	Fungi;Ascomycota;Saccharomycetes;Saccharomycetales;Pichiaceae;Pichia;Pichia_membranifaciens	4e-98	100	100
COSTALUNGA2015_POOL1.MID10||JK4RCYO01CIS4M	Fungi;Basidiomycota;Tremellomycetes;Tremellales;Incertae_sedis_12;Cryptococcus_1	Fungi;Basidiomycota;Tremellomycetes;Filobasidiales;Filobasidiaceae;Cryptococcus	1e-108	100	100
COSTALUNGA2015_POOL1.MID23||JK4RCYO01ESOXS	Fungi;Basidiomycota;Agaricomycetes;Russulales;Peniophoraceae;Peniophora	Fungi;Basidiomycota;Agaricomycetes;Russulales;Peniophoraceae;Peniophora;Peniophora_cinerea	3e-154	100	100
COSTALUNGA2015_POOL1.MID62||JK4RCYO01DN5KA	Fungi;Basidiomycota;Tremellomycetes;Tremellomycetes_unidentified;Tremellomycetes_unidentified_1;Tremellomycetes_unidentified_1	Fungi;Basidiomycota;Tremellomycetes;TystofilibasidialesrCystofilobasidiaceaedentified_1;Cystofilobasidium;Cystofilobasidium_macerans	1e-128	100	99
COSTALUNGA_ITS.MID6||I48080402C4LA9	Fungi;Basidiomycota;Microbotryomycetes;Sporidiobolales;Incertae_sedis_25	Fungi;Basidiomycota;Microbotryomycetes;Sporidiobolales;Incertae_sedis_25;Rhodotula	4e-123	100	100
COSTALUNGA2015_POOL1.MID86||JK4RCYO01AR6DN	Fungi;Ascomycota	Fungi;Ascomycota;Eurotiomycetes;Eurotiales;Trichocomaceae;Aspergillus	2e-151	100	99
COSTALUNGA2015_POOL1.MID114||JK4RCYO01AOVNB	Fungi;Ascomycota;Sordariomycetes;Diaporthales;Diaporthaceae;Diaporthaceae_unidentified	Fungi;Ascomycota;Sordariomycetes;Diaporthales;Diaporthaceae;Phomopsis	5e-142	100	99
COSTALUNGA2015_POOL2.MID131||JK4RCYO02GEJGW	Fungi;Ascomycota;Saccharomycetes;Saccharomycetales;Saccharomycetaceae	Fungi;Ascomycota;Saccharomycetes;Saccharomycetales;Saccharomycetaceae;Zygotorulaspora;Zygotorulaspora_fiorentina	8e-140	100	99
COSTALUNGA2015_POOL1.MID81||JK4RCYO01DKSJS	Fungi;Ascomycota;Eurotiomycetes;Eurotiales;Trichocomaceae;Penicillium	Fungi;Ascomycota;Eurotiomycetes;Eurotiales;Trichocomaceae;Penicillium	2e-146	100	100
COSTALUNGA2015_POOL1.MID119||JK4RCYO01DEY2P	Fungi;Ascomycota;Dothideomycetes;Botryosphaeriales;Botryosphaeriaceae;Diplodia	Fungi;Ascomycota;Dothideomycetes;Botryosphaeriales;Botryosphaeriaceae;Diplodia;Diplodia_seriata	3e-144	100	99
COSTALUNGA2015_POOL1.MID6||JK4RCYO01AK657	Fungi;Basidiomycota;Agaricomycetes;Phallales;Phallaceae;Clathrus	Fungi;Basidiomycota;Agaricomycetes;Phallales;Phallaceae;Clathrus;Clathrus_ruber	8e-105	100	96
COSTALUNGA_F6STOP||JAPAE5T01BI6YI	Fungi;Basidiomycota;Tremellomycetes;Tremellomycetes_unidentified;Tremellomycetes_unidentified_1;Tremellomycetes_unidentified_1	Fungi;Basidiomycota;Tremellomycetes;Filobasidiales;Filobasidiaceae;Cryptococcus	1e-98	100	99
COSTALUNGA_ITS.MID23||I48080402DX4I7	Fungi;Ascomycota;Eurotiomycetes;Eurotiales;Trichocomaceae;Penicillium	Fungi;Ascomycota;Eurotiomycetes;Eurotiales;Trichocomaceae;Penicillium;Penicillium_citrinum	5e-127	100	100
COSTALUNGA2015_POOL1.MID6||JK4RCYO01B1FI4	Fungi;Ascomycota;Sordariomycetes;Sordariales;Lasiosphaeriaceae;Podospora	Fungi;Ascomycota;Sordariomycetes;Sordariales;Lasiosphaeriaceae;Podospora;Podospora_curvicolla	5e-147	100	100
COSTALUNGA_ITS.MID10||I48080402D7DHO	Fungi;Ascomycota;Saccharomycetes;Saccharomycetales;Pichiaceae	Fungi;Ascomycota;Saccharomycetes;Saccharomycetales;Pichiaceae;Pichia;Pichia_sporocuriosa	5e-92	100	99
COSTALUNGA2015_POOL1.MID65.ITS||JK4RCYO01CNO5S	Fungi;Ascomycota;Dothideomycetes;Pleosporales;Pleosporaceae;Pleospora	Fungi;Ascomycota;Dothideomycetes;Pleosporales;Pleosporaceae;Pleospora;Pleospora_herbarum	1e-142	100	99
COSTALUNGA2015_POOL1.MID59||JK4RCYO01ARKR8	Fungi;Ascomycota;Saccharomycetes;Saccharomycetales;Incertae_sedis_11;Candida	Fungi;Ascomycota;Saccharomycetes;Saccharomycetales;Incertae_sedis_11;Candida;Candida_diversa	2e-85	100	98
COSTALUNGA2015_POOL2.MID137||JK4RCYO02FOKTX	Fungi	Fungi;Ascomycota;Saccharomycetes;Saccharomycetales;Pichiaceae;Pichia;Pichia_anomala	8e-140	100	98
COSTALUNGA2015_POOL1.MID35||JK4RCYO01AMGPU	Fungi;Basidiomycota;Tremellomycetes;Tremellales;Incertae_sedis_12;Dioszegia	Fungi;Basidiomycota;Tremellomycetes;Tremellales;Incertae_sedis_12;Dioszegia;Dioszegia_crocea	1e-102	100	99
COSTALUNGA2015_POOL1.MID39||JK4RCYO01BV19X	Fungi;Ascomycota;Dothideomycetes;Pleosporales;Pleosporaceae;Alternaria	Fungi;Ascomycota;Dothideomycetes;Pleosporales;Pleosporaceae;Alternaria;Alternaria_infectoria	4e-153	100	99
COSTALUNGA_ITS.MID10||I48080402EPAMY	Fungi;Ascomycota;Saccharomycetes;Saccharomycetales;Pichiaceae;Pichia	Fungi;Ascomycota;Saccharomycetes;Saccharomycetales;Pichiaceae;Pichia;Pichia_kluyveri	2e-96	100	100
COSTALUNGA_ITS.MID6||I48080402DWZO4	Fungi;Basidiomycota;Basidiomycota_unidentified;Basidiomycota_unidentified_1;Basidiomycota_unidentified_1;Basidiomycota_unidentified_1_1	Fungi;Basidiomycota;Microbotryomycetes;Sporidiobolales;Incertae_sedis_25;Rhodotorula;Rhodotorula_bacarum	1e-148	100	99
COSTALUNGA2015_POOL1.MID10||JK4RCYO01D6YEB	Fungi;Basidiomycota;Incertae_sedis_4;Malasseziales;Incertae_sedis_5;Malassezia	Fungi;Basidiomycota;Incertae_sedis_4;Malasseziales;Incertae_sedis_5;Malassezia;Malassezia_restricta	3e-159	100	99
COSTALUNGA2015_POOL1.MID23||JK4RCYO01B02OB	Fungi;Basidiomycota;Tremellomycetes;Tremellales;Incertae_sedis_12;Cryptococcus_1	Fungi;Basidiomycota;Tremellomycetes;Filobasidiales;Filobasidiaceae;Cryptococcus_victoriae	1e-123	100	100
COSTALUNGA2015_POOL2.MID11||JK4RCYO02F7C5V	Fungi;Ascomycota;Eurotiomycetes;Eurotiales;Trichocomaceae;Penicillium	Fungi;Ascomycota;Eurotiomycetes;Eurotiales;Trichocomaceae;Penicillium;Penicillium_carneum	1e-138	99	99
COSTALUNGA2015_POOL1.MID4||JK4RCYO01D7BP4	Fungi;Basidiomycota;Tremellomycetes;Filobasidiales;Filobasidiaceae;Filobasidium	Fungi;Basidiomycota;Tremellomycetes;Filobasidiales;Filobasidiaceae;Filobasidium;Filobasidium_floriforme	5e-137	100	99
COSTALUNGA2015_POOL2.MID4||JK4RCYO02I48AY	Fungi;Ascomycota;Eurotiomycetes;Eurotiales;Trichocomaceae;Aspergillus	Fungi;Ascomycota;Eurotiomycetes;Eurotiales;Trichocomaceae;Aspergillus	6e-146	99	99
COSTALUNGA_ITS.MID6||I48080402D37OW	Fungi;Ascomycota;Dothideomycetes;Pleosporales;Incertae_sedis_13;Incertae_sedis_13_unidentified	Fungi;Ascomycota;Dothideomycetes;Pleosporales;Didymellaceae;Neoascochyta	2e-121	97	99
COSTALUNGA_ITS.MID10||I48080402DSPST	Fungi;Ascomycota;Saccharomycetes;Saccharomycetales;Incertae_sedis_11;Incertae_sedis_11_unidentified	Fungi;Ascomycota;Saccharomycetes;Saccharomycetales;Incertae_sedis_11;Starmerella;Starmerella_bacillaris	2e-115	100	100
COSTALUNGA2015_POOL1.MID65.ITS||JK4RCYO01DW2OQ	Fungi;Ascomycota;Sordariomycetes;Hypocreales;Hypocreaceae;Trichoderma	Fungi;Ascomycota;Sordariomycetes;Hypocreales;Hypocreaceae;Trichoderma	2e-150	100	99
COSTALUNGA2015_POOL1.MID10||JK4RCYO01AK0DZ	Fungi;Ascomycota;Dothideomycetes;Pleosporales;Pleosporales_unidentified;Pleosporales_unidentified_1	Fungi;Ascomycota;Dothideomycetes;Pleosporales;Pleosporales_unidentified;Pleosporales_unidentified_1	1e-153	100	99
COSTALUNGA2015_POOL1.MID65.ITS||JK4RCYO01BZF7G	Fungi;Basidiomycota;Agaricomycetes	Fungi;Basidiomycota	2e-175	94	98
COSTALUNGA2015_POOL1.MID59||JK4RCYO01BMFY4	Fungi;Ascomycota;Eurotiomycetes;Chaetothyriales;Herpotrichiellaceae;Exophiala	Fungi;Ascomycota;Eurotiomycetes;Chaetothyriales;Herpotrichiellaceae;Exophiala;Exophiala_crusticola	6e-156	96	99
COSTALUNGA2015_POOL2.MID137||JK4RCYO02IFA06	Fungi;Ascomycota;Saccharomycetes;Saccharomycetales;Pichiaceae;Pichia	Fungi;Ascomycota;Saccharomycetes;Saccharomycetales;Pichiaceae;Pichia;Pichia_membranifaciens	3e-94	100	99
COSTALUNGA2015_POOL1.MID21||JK4RCYO01CCW9U	Fungi;Basidiomycota;Basidiomycota_unidentified;Basidiomycota_unidentified_1;Basidiomycota_unidentified_1;Basidiomycota_unidentified_1_1	Fungi;Basidiomycota;Microbotryomycetes;Sporidiobolales;Incertae_sedis_25;Sporobolomyces;Sporobolomyces_metaroseus	1e-127	100	99
COSTALUNGA2015_POOL1.MID83||JK4RCYO01C8HBC	Fungi;Ascomycota;Dothideomycetes;Pleosporales;Sporormiaceae;Preussia	Fungi;Ascomycota;Dothideomycetes;Pleosporales;Sporormiaceae;Preussia	1e-128	100	100
COSTALUNGA2015_POOL1.MID97.ITS||JK4RCYO01EWON5	Fungi;Ascomycota;Saccharomycetes;Saccharomycetales;Saccharomycetaceae;Zygosaccharomyces	Fungi;Ascomycota;Saccharomycetes;Saccharomycetales;Saccharomycetaceae;Zygosaccharomyces;Zygosaccharomyces_bisporus	2e-141	100	91
COSTALUNGA_ITS.MID70||I48080402DISO2	Fungi;Ascomycota;Eurotiomycetes;Eurotiales;Trichocomaceae;Aspergillus	Fungi;Ascomycota;Eurotiomycetes;Eurotiales;Trichocomaceae;Aspergillus	4e-148	100	99
COSTALUNGA2015_POOL1.MID97.ITS||JK4RCYO01C13NQ	Fungi;Ascomycota;Eurotiomycetes;Eurotiales;Trichocomaceae;Penicillium	Fungi;Ascomycota;Eurotiomycetes;Eurotiales;Trichocomaceae;Penicillium;Penicillium_citreonigrum	3e-144	100	99
COSTALUNGA2015_POOL1.MID6||JK4RCYO01C36ZO	Fungi;Fungi_unidentified;Fungi_unidentified_1;Fungi_unidentified_1;Fungi_unidentified_1_1;Fungi_unidentified_1_1	Fungi	2e-115	92	95
COSTALUNGA2015_POOL1.MID6||JK4RCYO01EK05M	Fungi;Basidiomycota;Agaricomycetes;Polyporales;Meruliaceae;Steccherinum	Fungi;Basidiomycota;Agaricomycetes;Polyporales;Meruliaceae;Steccherinum;Steccherinum_ochraceum	5e-157	100	100
COSTALUNGA2015_POOL1.MID124||JK4RCYO01B3377	Fungi;Ascomycota;Saccharomycetes;Saccharomycetales;Saccharomycetaceae;Zygosaccharomyces	Fungi;Ascomycota;Saccharomycetes;Saccharomycetales;Saccharomycetaceae;Zygosaccharomyces;Zygosaccharomyces_bisporus	4e-103	100	97
COSTALUNGA2015_POOL1.MID102||JK4RCYO01BM9SQ	Fungi;Ascomycota;Dothideomycetes;Pleosporales;Lophiostomataceae;Lophiostoma	Fungi;Ascomycota;Dothideomycetes;Pleosporales;Lophiostomataceae;Lophiostoma;Lophiostoma_fuckelii	7e-66	100	97
COSTALUNGA2015_POOL1.MID70||JK4RCYO01ANYL7	Fungi;Ascomycota;Eurotiomycetes;Eurotiales;Trichocomaceae;Aspergillus	Fungi;Ascomycota;Eurotiomycetes;Eurotiales;Trichocomaceae;Aspergillus	6e-146	100	99
COSTALUNGA2015_POOL1.MID59||JK4RCYO01CDBAE	Fungi;Ascomycota;Ascomycota_unidentified;Ascomycota_unidentified_1;Ascomycota_unidentified_1;Ascomycota_unidentified_1_1	Fungi;Ascomycota;Sordariomycetes;Diaporthales;Melanconidaceae;Pilidiella	1e-152	100	98
COSTALUNGA_ITS.MID6||I48080402EFWRJ	Fungi;Basidiomycota;Agaricomycetes;Polyporales;Ganodermataceae;Ganoderma	Fungi;Basidiomycota;Agaricomycetes;Polyporales;Ganodermataceae;Ganoderma;Ganoderma_adspersum	8e-170	88	100
COSTALUNGA2015_POOL1.MID68||JK4RCYO01D5G8M	Fungi;Ascomycota;Dothideomycetes;Pleosporales;Incertae_sedis_13;Periconia	Fungi;Ascomycota;Dothideomycetes;Pleosporales;Incertae_sedis_13;Periconia	4e-108	100	93
COSTALUNGA2015_POOL1.MID81||JK4RCYO01C2IXR	Fungi;Ascomycota;Dothideomycetes;Pleosporales;Incertae_sedis_13;Periconia	Fungi;Ascomycota;Dothideomycetes;Pleosporales;Incertae_sedis_13;Periconia	2e-140	100	98
COSTALUNGA2015_POOL1.MID97.ITS||JK4RCYO01EAXH7	Fungi;Ascomycota;Dothideomycetes;Botryosphaeriales;Botryosphaeriaceae;Dothiorella	Fungi;Ascomycota;Dothideomycetes;Botryosphaeriales;Botryosphaeriaceae;Dothiorella;Dothiorella_vidmadera	4e-138	100	99
COSTALUNGA2015_POOL1.MID6||JK4RCYO01A9IMR	Fungi;Ascomycota;Dothideomycetes;Pleosporales;Pleosporales_unidentified;Pleosporales_unidentified_1	Fungi;Ascomycota;Dothideomycetes;Pleosporales;Dictyosporiaceae;Pseudocoleophoma;Pseudocoleophoma_polygonicola	1e-72	94	86
COSTALUNGA2015_POOL1.MID4||JK4RCYO01COHEB	Fungi;Ascomycota	Fungi;Ascomycota;Dothideomycetes;Pleosporales;Incertae_sedis_13;Periconia	6e-141	100	99
COSTALUNGA_ITS.MID6||I48080402D1EW4	Fungi;Basidiomycota;Tremellomycetes;Filobasidiales;Filobasidiaceae;Cryptococcus	Fungi;Basidiomycota;Tremellomycetes;Filobasidiales;Filobasidiaceae;Cryptococcus;Cryptococcus_oeirensis	3e-134	100	100
COSTALUNGA2015_POOL1.MID117||JK4RCYO01ENDOO	Fungi;Ascomycota;Sordariomycetes;Diaporthales;Diaporthaceae;Diaporthaceae_unidentified	Fungi;Ascomycota;Sordariomycetes;Diaporthales;Diaporthaceae;Diaporthe;Diaporthe_oncostoma	1e-138	100	98
COSTALUNGA2015_POOL1.MID11||JK4RCYO01BK3M0	Fungi;Ascomycota;Dothideomycetes;Pleosporales;Incertae_sedis_13;Phoma	Fungi;Ascomycota;Dothideomycetes;Pleosporales;Incertae_sedis_13;Phoma	2e-121	100	98
COSTALUNGA2015_POOL1.MID102||JK4RCYO01AWDAJ	Fungi;Ascomycota;Dothideomycetes;Botryosphaeriales;Botryosphaeriaceae;Neofusicoccum	Fungi;Ascomycota;Dothideomycetes;Botryosphaeriales;Botryosphaeriaceae;Neofusicoccum;Neofusicoccum_parvum	7e-76	96	92
COSTALUNGA2015_POOL1.MID126||JK4RCYO01CGFPW	Fungi;Ascomycota;Saccharomycetes;Saccharomycetales;Saccharomycetaceae;Lachancea	Fungi;Ascomycota;Saccharomycetes;Saccharomycetales;Saccharomycetaceae;Lachancea;Lachancea_lanzarotensis	2e-170	100	100
COSTALUNGA2015_POOL1.MID35||JK4RCYO01DYHPB	Fungi;Basidiomycota;Agaricomycetes;Agaricales;Psathyrellaceae;Coprinopsis	Fungi;Basidiomycota;Agaricomycetes;Agaricales;Psathyrellaceae;Coprinopsis;Coprinopsis_cinerea	0	100	99
COSTALUNGA_ITS.MID35||I48080402DEVKB	Fungi;Ascomycota;Dothideomycetes;Dothideales;Dothioraceae;Aureobasidium	Fungi;Ascomycota;Dothideomycetes;Dothideales;Dothioraceae;Aureobasidium;Aureobasidium_pullulans	2e-65	96	93
COSTALUNGA2015_POOL1.MID4||JK4RCYO01DMCA0	Fungi;Basidiomycota;Agaricomycetes;Agaricales;Psathyrellaceae;Coprinellus	Fungi;Basidiomycota;Agaricomycetes;Agaricales;Psathyrellaceae;Coprinellus;Coprinellus_disseminatus	0	100	99
COSTALUNGA2015_POOL1.MID39||JK4RCYO01EEVV5	Fungi;Basidiomycota;Agaricomycetes;Hymenochaetales;Schizoporaceae;Xylodon	Fungi;Basidiomycota;Agaricomycetes;Hymenochaetales;Tubulicrinaceae;Hyphodontia;Hyphodontia_crustosa	5e-167	100	99
COSTALUNGA2015_POOL1.MID115||JK4RCYO01BTQXY	Fungi;Ascomycota;Sordariomycetes;Diaporthales;Diaporthaceae;Diaporthe	Fungi;Ascomycota;Sordariomycetes;Diaporthales;Diaporthaceae;Diaporthe;Diaporthe_ambigua	2e-80	100	98
COSTALUNGA2015_POOL1.MID52||JK4RCYO01DVL4T	Fungi;Ascomycota;Leotiomycetes;Helotiales;Incertae_sedis_2;Tetracladium	Fungi;Ascomycota;Leotiomycetes;Helotiales;Incertae_sedis_2;Tetracladium;Tetracladium_marchalianum	1e-137	100	99
COSTALUNGA2015_POOL1.MID47||JK4RCYO01DKF1N	Fungi;Ascomycota;Sordariomycetes;Incertae_sedis_7;Glomerellaceae;Colletotrichum	Fungi;Ascomycota;Sordariomycetes;Incertae_sedis_7;Glomerellaceae;Colletotrichum;Colletotrichum_acutatum	2e-146	100	99
COSTALUNGA2015_POOL1.MID35||JK4RCYO01A9PNR	Fungi;Basidiomycota;Agaricomycetes;Agaricales;Psathyrellaceae;Parasola	Fungi;Basidiomycota;Agaricomycetes;Agaricales;Psathyrellaceae;Parasola;Parasola_leiocephala	0	100	99
COSTALUNGA2015_POOL1.MID39||JK4RCYO01C2L39	Fungi;Basidiomycota;Ustilaginomycetes;Ustilaginales;Ustilaginaceae;Ustilago	Fungi;Basidiomycota;Ustilaginomycetes;Ustilaginales;Ustilaginaceae;Ustilago;Ustilago_maydis	2e-175	100	99
COSTALUNGA2015_POOL1.MID39||JK4RCYO01DMTE5	Fungi;Zygomycota;Incertae_sedis_10;Mucorales;Mucoraceae;Actinomucor	Fungi;Zygomycota;Incertae_sedis_10;Mucorales;Mucoraceae;Actinomucor;Actinomucor_elegans	6e-176	100	98
COSTALUNGA2015_POOL1.MID102||JK4RCYO01CVC7E	Fungi;Ascomycota;Sordariomycetes;Hypocreales;Nectriaceae	Fungi;Ascomycota;Sordariomycetes;Hypocreales;Nectriaceae;Fusarium;Fusarium_proliferatum	2e-131	100	100
COSTALUNGA2015_POOL1.MID59||JK4RCYO01DMEF4	Fungi	Fungi;Ascomycota;Sordariomycetes;Hypocreales;Nectriaceae;Fusarium;Fusarium_equiseti	6e-126	100	99
COSTALUNGA2015_POOL1.MID70||JK4RCYO01AJAHS	Fungi;Ascomycota;Leotiomycetes;Erysiphales;Erysiphaceae;Blumeria	Fungi;Ascomycota;Leotiomycetes;Erysiphales;Erysiphaceae;Blumeria;Blumeria_graminis	6e-146	99	99
COSTALUNGA2015_POOL1.MID117||JK4RCYO01BE0XN	Fungi	NA	NA	NA	NA
COSTALUNGA2015_POOL1.MID6||JK4RCYO01EEDQH	Fungi;Basidiomycota;Ustilaginomycetes;Ustilaginales;Ustilaginaceae;Ustilago	Fungi;Basidiomycota;Ustilaginomycetes;Ustilaginales;Ustilaginaceae;Ustilago;Ustilago_drakensbergiana	2e-145	96	95
COSTALUNGA2015_POOL1.MID6||JK4RCYO01AMI25	Fungi;Basidiomycota;Agaricomycetes;Corticiales;Corticiales_unidentified;Corticiales_unidentified_1	Fungi;Basidiomycota;Agaricomycetes;Agaricales;Pterulaceae;Radulomyces;Radulomyces_confluens	2e-161	96	97
COSTALUNGA2015_POOL1.MID59||JK4RCYO01BINDO	Fungi;Ascomycota;Sordariomycetes;Xylariales;Amphisphaeriaceae;Adisciso	Fungi;Ascomycota;Sordariomycetes;Amphisphaeriales;Discosiaceae;Discosia;Discosia pseudoartocreas	6e-141	100	97
COSTALUNGA2015_POOL1.MID112||JK4RCYO01ETNR3	Fungi;Ascomycota;Saccharomycetes;Saccharomycetales;Incertae_sedis_11;Candida	Fungi;Ascomycota;Saccharomycetes;Saccharomycetales;Incertae_sedis_11;Candida;Candida_stellimalicola	6e-106	100	100
COSTALUNGA2015_POOL1.MID83||JK4RCYO01BWJFD	Fungi;Ascomycota;Eurotiomycetes;Eurotiales;Trichocomaceae;Penicillium	Fungi;Ascomycota;Eurotiomycetes;Eurotiales;Trichocomaceae;Penicillium	2e-145	100	100
COSTALUNGA2015_POOL1.MID59||JK4RCYO01BH1EL	Fungi;Ascomycota;Dothideomycetes;Capnodiales;Davidiellaceae;Davidiella	Fungi;Ascomycota;Pezizomycotina;Dothideomycetes;Capnodiales;Cladosporium;Cladosporium_cladosporioides	2e-136	100	100
COSTALUNGA2015_POOL1.MID126||JK4RCYO01D6H7M	Fungi;Ascomycota;Saccharomycetes;Saccharomycetales;Saccharomycetaceae;Torulaspora	Fungi;Ascomycota;Saccharomycetes;Saccharomycetales;Saccharomycetaceae;Torulaspora	0	100	100
COSTALUNGA2015_POOL1.MID39||JK4RCYO01ELSOO	Fungi;Ascomycota;Eurotiomycetes;Eurotiales;Trichocomaceae;Aspergillus	Fungi;Ascomycota;Eurotiomycetes;Eurotiales;Trichocomaceae;Aspergillus;Aspergillus_penicilloides	4e-153	100	99
COSTALUNGA2015_POOL2.MID144||JK4RCYO02GT3AT	Fungi;Ascomycota;Eurotiomycetes;Eurotiales;Trichocomaceae;Aspergillus	Fungi;Ascomycota;Eurotiomycetes;Eurotiales;Trichocomaceae;Aspergillus;Aspergillus_versicolor	1e-132	100	99
COSTALUNGA_ITS.MID6||I48080402DKWJN	Fungi;Ascomycota	Fungi;Ascomycota;Lecanoromycetes;incertae_sedis;Rhizocarpaceae;Rhizocarpon;Rhizocarpon_disporum	4e-68	100	84
COSTALUNGA2015_POOL1.MID65.ITS||JK4RCYO01B8DYW	Fungi;Basidiomycota;Agaricomycetes;Agaricales;Strophariaceae;Agrocybe	Fungi;Basidiomycota;Agaricomycetes;Agaricales;Strophariaceae;Agrocybe;Agrocybe_aegerita	4e-172	98	98
COSTALUNGA_ITS.MID39||I48080402DD9Q8	Fungi;Ascomycota;Eurotiomycetes;Incertae_sedis_18;Incertae_sedis_40;Sarcinomyces	Fungi;Ascomycota;Eurotiomycetes;Incertae_sedis_18;Incertae_sedis_40;Sarcinomyces;Sarcinomyces_crustaceus	6e-116	100	93
COSTALUNGA2015_POOL1.MID37||JK4RCYO01C1QYQ	Fungi;Ascomycota;Dothideomycetes;Pleosporales;Pleosporaceae;Cochliobolus	Fungi;Ascomycota;Dothideomycetes;Pleosporales;Pleosporaceae;Bipolaris;Bipolaris_austrostipae	1e-137	100	99
COSTALUNGA2015_POOL1.MID59||JK4RCYO01B4AJY	Fungi;Ascomycota;Ascomycota_unidentified;Ascomycota_unidentified_1;Ascomycota_unidentified_1;Ascomycota_unidentified_1_1	Fungi;Ascomycota;Dothideomycetes;Pleosporales	6e-121	100	98
COSTALUNGA2015_POOL1.MID11||JK4RCYO01EGSH6	Fungi;Basidiomycota;Pucciniomycetes;Pucciniales;Pucciniaceae;Puccinia	Fungi;Basidiomycota;Pucciniomycetes;Pucciniales;Pucciniaceae;Puccinia;Puccinia_coronata	5e-82	100	99
COSTALUNGA_ITS.MID39||I48080402D7T8X	Fungi;Ascomycota	Fungi	3e-129	100	94
COSTALUNGA2015_POOL1.MID86||JK4RCYO01BGLGK	Fungi;Ascomycota;Eurotiomycetes;Eurotiales;Trichocomaceae;Penicillium	Fungi;Ascomycota;Eurotiomycetes;Eurotiales;Trichocomaceae;Penicillium;Penicillium_cyaneum	5e-137	100	98
COSTALUNGA2015_POOL1.MID10||JK4RCYO01EYIUC	Fungi;Basidiomycota;Tremellomycetes;Tremellales;Incertae_sedis_12;Cryptococcus_1	Fungi;Basidiomycota;Tremellomycetes;Filobasidiales;Filobasidiaceae;Cryptococcus	3e-124	82	100
COSTALUNGA_ITS.MID39||I48080402DAQG3	Fungi;Basidiomycota;Tremellomycetes;Tremellales;Incertae_sedis_12;Bulleromyces	Fungi;Basidiomycota;Tremellomycetes;Tremellales;Incertae_sedis_12;Bulleromyces;Bullera_alba	8e-115	100	100
COSTALUNGA2015_POOL1.MID117||JK4RCYO01EMFQD	Fungi;Ascomycota;Ascomycota_unidentified;Ascomycota_unidentified_1;Ascomycota_unidentified_1;Ascomycota_unidentified_1_1	Fungi;Ascomycota;Robillarda;Robillarda_unidentified_1;Robillarda_unidentified_1;Robillarda_unidentified_1_1;Robillarda_sessilis	6e-151	100	99
COSTALUNGA_ITS.MID6||I48080402DW1EX	Fungi;Ascomycota;Leotiomycetes;Helotiales;Helotiaceae;Articulospora	Fungi;Ascomycota;Leotiomycetes;Helotiales;Helotiaceae;Articulospora;Articulospora_proliferata	3e-109	100	93
COSTALUNGA2015_POOL1.MID4||JK4RCYO01B8XLC	Fungi;Ascomycota;Leotiomycetes;Helotiales;Helotiales_unidentified;Helotiales_unidentified_1	Fungi;Ascomycota;Leotiomycetes;Helotiales;Helotiales_unidentified;Helotiales_unidentified_1	2e-161	89	99
COSTALUNGA2015_POOL1.MID52||JK4RCYO01EDD4M	Fungi;Ascomycota;Leotiomycetes;Helotiales;Helotiales_unidentified;Helotiales_unidentified_1	Fungi;Ascomycota;Leotiomycetes;Helotiales;Helotiaceae;Articulospora	4e-143	100	99
COSTALUNGA2015_POOL1.MID119||JK4RCYO01EB9PO	Fungi;Ascomycota	Fungi;Ascomycota;Sordariomycetes;Diaporthales;Diaporthaceae;Diaporthe;Diaporthe_eres	1e-142	100	99
COSTALUNGA2015_POOL1.MID11||JK4RCYO01B9PPE	Fungi;Basidiomycota;Agaricomycetes;Agaricales;Psathyrellaceae;Coprinellus	Fungi;Basidiomycota;Agaricomycetes;Agaricales;Psathyrellaceae;Coprinellus;Coprinellus_plagioporus	5e-172	97	99
COSTALUNGA2015_POOL1.MID119||JK4RCYO01D7UT2	Fungi;Basidiomycota;Agaricomycetes;Agaricales;Psathyrellaceae;Coprinellus	Fungi;Basidiomycota;Agaricomycetes;Agaricales;Psathyrellaceae;Coprinellus;Coprinellus_mitrinodulisporum	4e-138	100	94
COSTALUNGA2015_POOL1.MID70||JK4RCYO01EVP3J	Fungi;Ascomycota;Sordariomycetes;Xylariales;Xylariaceae;Hypoxylon	Fungi;Ascomycota;Sordariomycetes;Xylariales;Xylariaceae;Hypoxylon;Hypoxylon_perforatum	1e-172	100	98
COSTALUNGA_F6STOP||I48080402EO0SF	Fungi;Basidiomycota;Agaricomycetes;Polyporales;Xenasmataceae;Xenasma	Fungi;Basidiomycota;Agaricomycetes;Polyporales;Xenasmataceae;Xenasma	5e-77	95	87
COSTALUNGA2015_POOL1.MID6||JK4RCYO01CM6OY	Fungi	Fungi	1e-163	99	96
COSTALUNGA2015_POOL1.MID65.ITS||JK4RCYO01ANZ4D	Fungi;Basidiomycota;Agaricomycetes;Agaricales;Mycenaceae;Mycena	Fungi;Basidiomycota;Agaricomycetes;Agaricales;Mycenaceae;Mycena;Mycena_meliigena	0	100	99
COSTALUNGA_F8STOP||JAPAE5T01BP1MY	Fungi	Fungi;Ascaromycota;Saccharomycetes;Saccharomycetales;Trigonopsis;Trigonopsis_californica	8e-130	99	99
COSTALUNGA2015_POOL1.MID83||JK4RCYO01DWUKC	Fungi;Ascomycota;Dothideomycetes;Capnodiales	Fungi;Ascomycota;Dothiodeomycetes;Capnodiales;Cladosporiaceae;Cladosporium	8e-135	100	99
COSTALUNGA2015_POOL1.MID65.ITS||JK4RCYO01BM3CU	Fungi;Basidiomycota;Agaricomycetes;Polyporales;Polyporales_unidentified;Polyporales_unidentified_1	Fungi;Basidiomycota;Agaricomycetes;Polyporales;Polyporales_unidentified;Polyporales_unidentified_1	6e-166	100	99
COSTALUNGA2015_POOL1.MID65.ITS||JK4RCYO01AVJ6G	Fungi;Basidiomycota;Agaricomycetes;Agaricales;Marasmiaceae;Baeospora	Fungi;Basidiomycota;Agaricomycetes;Agaricales;Marasmiaceae;Baeospora;Baeospora_myosura	0	100	99
COSTALUNGA2015_POOL1.MID35||JK4RCYO01D2I00	Fungi;Basidiomycota;Incertae_sedis_4;Malasseziales;Incertae_sedis_5;Malassezia	Fungi;Basidiomycota;Incertae_sedis_4;Malasseziales;Incertae_sedis_5;Malassezia;Malassezia_restricta	0	100	99
COSTALUNGA2015_POOL1.MID102||JK4RCYO01D2G4R	Fungi;Ascomycota;Saccharomycetes;Saccharomycetales;Incertae_sedis_11;Candida	Fungi;Ascomycota;Saccharomycetes;Saccharomycetales;Debariomycetaceae;Meyerozyma;Meyerozyma_caribbica	3e-139	100	99
COSTALUNGA2015_POOL1.MID112||JK4RCYO01ENWGV	Fungi;Ascomycota;Sordariomycetes;Xylariales;Amphisphaeriaceae;Pestalotiopsis	Fungi;Ascomycota;Sordariomycetes;Xylariales;Amphisphaeriaceae;Pestalotiopsis;Pestalotiopsis_neglecta	6e-156	100	99
COSTALUNGA2015_POOL1.MID70||JK4RCYO01A07PY	Fungi;Ascomycota;Eurotiomycetes;Chaetothyriales;Herpotrichiellaceae;Exophiala	Fungi;Ascomycota;Eurotiomycetes;Chaetothyriales;Herpotrichiellaceae;Exophiala	8e-155	99	99
COSTALUNGA_ITS.MID6||I48080402DAF7Z	Fungi;Zygomycota;Incertae_sedis_10;Mucorales;Mucoraceae;Mucor	Fungi;Zygomycota;Incertae_sedis_10;Mucorales;Mucoraceae;Mucor	8e-165	100	100
COSTALUNGA2015_POOL1.MID70||JK4RCYO01A0UYV	Fungi;Basidiomycota;Agaricomycetes;Polyporales;Polyporales_unidentified;Polyporales_unidentified_1	Fungi;Basidiomycota;Agaricomycetes;Polyporales;Polyporales_unidentified;Polyporales_unidentified_1	6e-156	100	99
COSTALUNGA2015_POOL1.MID39||JK4RCYO01AD42M	Fungi;Ascomycota;Dothideomycetes;Incertae_sedis_8;Pseudeurotiaceae;Pseudeurotiaceae_unidentified	Fungi;Ascomycota;Dothideomycetes;Incertae_sedis_8;Pseudeurotiaceae;Pseudeurotiaceae_unidentified	2e-136	100	99
COSTALUNGA2015_POOL1.MID119||JK4RCYO01BIHUQ	Fungi;Ascomycota;Dothideomycetes;Pleosporales;Montagnulaceae;Paraconiothyrium	Fungi;Ascomycota;Dothideomycetes;Pleosporales;Montagnulaceae;Paraconiothyrium	8e-155	100	99
COSTALUNGA2015_POOL1.MID103||JK4RCYO01EOXXQ	Fungi;Ascomycota;Eurotiomycetes;Eurotiales;Trichocomaceae;Talaromyces	Fungi;Ascomycota;Eurotiomycetes;Eurotiales;Pleosporales;Camarosporium;Camarosporium_brabeji	8e-155	100	99
COSTALUNGA2015_POOL1.MID35||JK4RCYO01C9T4D	Fungi;Basidiomycota;Agaricomycetes;Corticiales;Corticiaceae;Vuilleminia	Fungi;Basidiomycota;Agaricomycetes;Corticiales;Corticiaceae;Vuilleminia;Vuilleminia_comedens	6e-141	100	100
COSTALUNGA2015_POOL1.MID65.ITS||JK4RCYO01CW67A	Fungi;Basidiomycota;Agaricomycetes;Agaricales;Psathyrellaceae;Psathyrella	Fungi;Basidiomycota;Agaricomycetes;Agaricales;Psathyrellaceae;Psathyrella;Psathyrella_candolleana	7e-180	100	98
COSTALUNGA2015_POOL1.MID68||JK4RCYO01A0ZES	Fungi;Ascomycota;Sordariomycetes;Hypocreales;Bionectriaceae;Clonostachys	Fungi;Ascomycota;Sordariomycetes;Hypocreales;Bionectriaceae;Clonostachys	2e-130	100	99
COSTALUNGA2015_POOL1.MID39||JK4RCYO01DJ5PM	Fungi;Basidiomycota;Agaricomycetes;Hymenochaetales;Hymenochaetaceae;Hymenochaete	Fungi;Basidiomycota;Agaricomycetes;Hymenochaetales;Hymenochaetaceae;Hymenochaete;Hymenochaete_rubiginosa	2e-155	92	95
COSTALUNGA2015_POOL1.MID65.ITS||JK4RCYO01EYC6K	Fungi;Basidiomycota;Agaricomycetes;Agaricales;Psathyrellaceae;Coprinellus	Fungi;Basidiomycota;Agaricomycetes;Agaricales;Psathyrellaceae;Coprinellus;Coprinellus_micaceus	5e-172	100	99
COSTALUNGA2015_POOL1.MID39||JK4RCYO01DQ3K9	Fungi;Basidiomycota;Ustilaginomycetes;Ustilaginales;Ustilaginaceae	Fungi;Basidiomycota;Ustilaginomycetes;Ustilaginales;Ustilaginaceae;Ustilago;Ustilago_echinata	1e-168	96	96
COSTALUNGA2015_POOL1.MID6||JK4RCYO01B2BAX	Fungi;Basidiomycota;Agaricomycetes;Agaricales;Psathyrellaceae	Fungi;Basidiomycota;Agaricomycetes;Agaricales;Psathyrellaceae;Parasola;Parasola_auricoma	0	100	99
COSTALUNGA2015_POOL1.MID81||JK4RCYO01ERG13	Fungi;Ascomycota;Eurotiomycetes;Eurotiales;Trichocomaceae;Talaromyces	Fungi;Ascomycota;Eurotiomycetes;Eurotiales;Trichocomaceae;Talaromyces	1e-143	99	99
COSTALUNGA2015_POOL1.MID4||JK4RCYO01BMF5P	Fungi;Ascomycota;Ascomycota_unidentified;Ascomycota_unidentified_1;Ascomycota_unidentified_1;Ascomycota_unidentified_1_1	Fungi;Basidiomycota;Basidiomycetes;Agaricales;Psathyrellaceae;Parasola;Parasola_auricoma	3e-139	100	99
COSTALUNGA2015_POOL1.MID6||JK4RCYO01BLWFL	Fungi;Basidiomycota;Agaricomycetes;Agaricales;Entolomataceae;Clitopilus	Fungi;Basidiomycota;Agaricomycetes;Agaricales;Entolomataceae;Clitopilus;Clitopilus_obsonii	1e-152	95	97
COSTALUNGA_ITS.MID6||I48080402CX9K0	Fungi;Ascomycota;Sordariomycetes;Sordariomycetes_unidentified;Sordariomycetes_unidentified_1;Sordariomycetes_unidentified_1	Fungi;Ascomycota;Sordariomycetes;Sordariomycetes_unidentified;Sordariomycetes_unidentified_1;Arxiella;Arxiella_dolichandrae	1e-77	100	87
COSTALUNGA_ITS.MID39||I48080402DNWTQ	Fungi	NA	NA	NA	NA
COSTALUNGA2015_POOL2.MID144||JK4RCYO02GN11U	Fungi;Basidiomycota;Tremellomycetes;Tremellomycetes_unidentified;Tremellomycetes_unidentified_1;Tremellomycetes_unidentified_1	Fungi;Basidiomycota;Tremellomycetes;Filobasidiales;Filobasidiaceae;Cryptococcus;Cryptococcus_neoformans	3e-114	100	99
COSTALUNGA2015_POOL1.MID11||JK4RCYO01C9VYV	Fungi;Ascomycota;Dothideomycetes;Pleosporales;Montagnulaceae;Paraconiothyrium	Fungi;Ascomycota;Dothideomycetes;Pleosporales;Montagnulaceae;Paraconiothyrium;Paraconiothyrium_brasiliense	5e-82	100	99
COSTALUNGA_ITS.MID70||I48080402D97CT	Fungi	Fungi;Ascomycota;Dothiodeomycetes;Capnodiales;Cladosporiaceae;Cladosporium;Cladosporium_perangustum	2e-110	98	95
COSTALUNGA2015_POOL1.MID10||JK4RCYO01BMOP1	Fungi;Ascomycota	Fungi;Ascomycota;Dothideomycetes	8e-120	100	94
COSTALUNGA2015_POOL1.MID39||JK4RCYO01DHMSQ	Fungi	Fungi;Ascomycota	5e-97	100	92
COSTALUNGA_5F8||I48080402DVVXD	Fungi;Ascomycota;Eurotiomycetes;Eurotiales;Trichocomaceae;Aspergillus	Fungi;Ascomycota;Eurotiomycetes;Eurotiales;Trichocomaceae;Aspergillus;Aspergillus_carbonarius	8e-150	100	99
COSTALUNGA2015_POOL1.MID39||JK4RCYO01EMWRD	Fungi;Basidiomycota;Agaricomycetes;Polyporales;Meruliaceae;Phlebia	Fungi;Basidiomycota;Agaricomycetes;Polyporales;Meruliaceae;Phlebia;Phlebia_acerina	3e-154	100	99
COSTALUNGA2015_POOL1.MID37||JK4RCYO01CLV3M	Fungi;Ascomycota;Eurotiomycetes;Eurotiales;Trichocomaceae;Trichocomaceae_unidentified	Fungi;Ascomycota;Eurotiomycetes;Eurotiales;Trichocomaceae;Penicillium;Penicillium_chrysogenum	1e-143	100	99
COSTALUNGA2015_POOL1.MID65.ITS||JK4RCYO01AXWUP	Fungi;Ascomycota;Dothideomycetes;Pleosporales;Incertae_sedis_13;Periconia	Fungi;Ascomycota;Dothideomycetes;Pleosporales;Incertae_sedis_13;Periconia;Periconia_macrospinosa	1e-132	100	99
COSTALUNGA2015_POOL1.MID65.ITS||JK4RCYO01A91A3	Fungi;Basidiomycota;Agaricomycetes;Boletales;Serpulaceae;Serpula	Fungi;Basidiomycota;Agaricomycetes;Boletales;Serpulaceae;Serpula;Serpula_himantioides	5e-162	100	99
COSTALUNGA2015_POOL1.MID47||JK4RCYO01C27MK	Fungi;Ascomycota;Dothideomycetes;Pleosporales	Fungi;Ascomycota	2e-110	100	92
COSTALUNGA2015_POOL1.MID23||JK4RCYO01CKPW1	Fungi;Basidiomycota;Tremellomycetes	Fungi;Basidiomycota;Tremellomycetes;Filobasidiales;Filobasidiaceae;Cryptococcus;Cryptococcus_heimaeyensis	8e-125	100	99
COSTALUNGA2015_POOL1.MID6||JK4RCYO01BJQD5	Fungi;Ascomycota;Ascomycota_unidentified;Ascomycota_unidentified_1;Ascomycota_unidentified_1;Ascomycota_unidentified_1_1	Fungi;Ascomycota;Dothideomycetes;Pleosporales;Torulaceae;Torula;Torula_caligans	6e-126	100	97
COSTALUNGA2015_POOL1.MID65.ITS||JK4RCYO01DDRI2	Fungi;Basidiomycota;Agaricomycetes;Agaricales;Marasmiaceae;Gymnopus	Fungi;Basidiomycota;Agaricomycetes;Agaricales;Marasmiaceae;Gymnopus;Gymnopus_foetidus	1e-167	96	99
COSTALUNGA2015_POOL1.MID23||JK4RCYO01BUOG5	Fungi;Ascomycota;Dothideomycetes;Pleosporales;Pleosporaceae;Setosphaeria	Fungi;Ascomycota;Dothideomycetes;Pleosporales;Pleosporaceae;Setosphaeria;Setosphaeria_turcica	1e-133	100	98
COSTALUNGA2015_POOL1.MID4||JK4RCYO01CW224	Fungi;Ascomycota	Fungi;Ascomycota;Saccharomycetes;Eurotiomycetes;Trichomeriaceae	2e-150	85	98
COSTALUNGA_5F8||JAPAE5T01AYUG4	Fungi;Basidiomycota;Microbotryomycetes;Sporidiobolales;Incertae_sedis_25;Rhodotorula	Fungi;Basidiomycota;Cystobasidiomycetes;Cystobasidiales;Cystobasidiaceae;Cystobasidium;Cystobasidiu_ slooffiae	6e-126	100	100
COSTALUNGA2015_POOL1.MID39||JK4RCYO01DV47Y	Fungi;Ascomycota;Sordariomycetes;Hypocreales;Hypocreaceae;Trichoderma	Fungi;Ascomycota;Sordariomycetes;Hypocreales;Hypocreaceae;Trichoderma;Trichoderma_longibrachiatum	8e-175	100	99
COSTALUNGA2015_POOL1.MID39||JK4RCYO01D0V48	Fungi;Basidiomycota;Agaricomycetes;Agaricales	Fungi;Basidiomycota;Agaricomycetes;Agaricales;Psathyrellaceae;Coprinopsis_pseudofriesii	8e-115	92	92
COSTALUNGA_ITS.MID6||I48080402D5086	Fungi;Basidiomycota;Tremellomycetes;Tremellomycetes_unidentified;Tremellomycetes_unidentified_1;Tremellomycetes_unidentified_1	Fungi;Basidiomycota;Tremellomycetes;Filobasidiales;Filobasidiaceae;Cryptococcus	1e-108	100	100
COSTALUNGA2015_POOL1.MID21||JK4RCYO01C2W7W	Fungi;Ascomycota;Ascomycota_unidentified;Ascomycota_unidentified_1;Ascomycota_unidentified_1;Ascomycota_unidentified_1_1	NA	NA	NA	NA
COSTALUNGA2015_POOL2.MID137||JK4RCYO02IRTEJ	Fungi;Ascomycota;Saccharomycetes;Saccharomycetales;Saccharomycetaceae;Zygosaccharomyces	Fungi;Ascomycota;Saccharomycetes;Saccharomycetales;Saccharomycetaceae;Zygosaccharomyces;Zygosaccharomyces_rouxii	7e-71	100	89
COSTALUNGA2015_POOL1.MID59||JK4RCYO01BU6QK	Fungi;Ascomycota;Ascomycota_unidentified;Ascomycota_unidentified_1;Ascomycota_unidentified_1;Ascomycota_unidentified_1_1	Fungi;Ascomycota;Sordariomycetes;Coniochaetales;Coniochaetaceae;Lecythophora	5e-137	100	99
COSTALUNGA_ITS.MID114||I48080402C96WK	Fungi;Basidiomycota;Agaricomycetes;Agaricomycetes_unidentified;Agaricomycetes_unidentified_1;Agaricomycetes_unidentified_1	Fungi;Basidiomycota;Agaricomycetes;Atheliales;Atheliaceae;Hyphodontia;Hyphodontia_eustacei	4e-148	100	98
COSTALUNGA2015_POOL1.MID68||JK4RCYO01DP49M	Fungi;Ascomycota;Eurotiomycetes;Eurotiales;Incertae_sedis_27;Thermomyces	Fungi;Ascomycota;Eurotiomycetes;Eurotiales;Incertae_sedis_27;Thermomyces;Thermomyces_languginosus	7e-160	100	99
COSTALUNGA2015_POOL1.MID6||JK4RCYO01CK5H6	Fungi;Ascomycota;Dothideomycetes;Pleosporales;Pleosporaceae;Pleosporaceae_unidentified	Fungi;Ascomycota;Dothideomycetes;Pleosporales;Pleosporaceae;Bipolaris	5e-137	100	99
COSTALUNGA_ITS.MID39||I48080402DPNIA	Fungi	Fungi;Ascomycota;Dothideomycetes;Pleosporales;Pleosporaceae;Comoclathris;Comoclathris_italica	3e-154	100	100
COSTALUNGA2015_POOL1.MID68||JK4RCYO01AQ7DM	Fungi;Ascomycota;Leotiomycetes;Helotiales;Helotiales_unidentified;Helotiales_unidentified_1	NA	NA	NA	NA
COSTALUNGA2015_POOL1.MID47||JK4RCYO01CYLAI	Fungi;Basidiomycota;Microbotryomycetes;Sporidiobolales;Incertae_sedis_25;Sporobolomyces	Fungi;Basidiomycota;Cystobasidiomycetes;Incertae_sedis_25;Incertae_sedis_25;Buckleyzyma;Buckleyzyma salicina	2e-125	100	99
COSTALUNGA2015_POOL1.MID119||JK4RCYO01C9VG1	Fungi;Ascomycota;Ascomycota_unidentified;Ascomycota_unidentified_1;Ascomycota_unidentified_1;Ascomycota_unidentified_1_1	Fungi;Ascomycota;Sordariomycetes;Diaporthales;Valsaceae;Cytospora	4e-157	100	99
COSTALUNGA2015_POOL1.MID70||JK4RCYO01EV1ZR	Fungi;Ascomycota;Sordariomycetes;Xylariales;Xylariaceae;Hypoxylon	Fungi;Ascomycota;Sordariomycetes;Xylariales;Xylariaceae;Hypoxylon;Hypoxylon_howeanum	3e-169	88	99
COSTALUNGA_5F8||I48080402D2QOC	Fungi;Zygomycota;Incertae_sedis_10;Mucorales;Rhizopodaceae;Rhizopus	Fungi;Zygomycota;Incertae_sedis_10;Mucorales;Rhizopodaceae;Rhizopus;Rhizopus_oryzae	1e-153	100	99
COSTALUNGA2015_POOL1.MID10||JK4RCYO01CLFHU	Fungi;Basidiomycota;Microbotryomycetes;Sporidiobolales;Incertae_sedis_25;Sporobolomyces	Fungi;Basidiomycota;Urediniomycetes;Sporidiales;Incertae_sedis_25;Rhodotorula	5e-112	100	96
COSTALUNGA_ITS.MID6||I48080402EMLY9	Fungi;Ascomycota;Dothideomycetes;Pleosporales	Fungi;Ascomycota	3e-134	100	94
COSTALUNGA2015_POOL1.MID21||JK4RCYO01BZMHF	Fungi	Fungi;Ascomycota;Dothideomycetes;Pleosporales;Pleosporaceae;Alternaria;Alternaria_infectoria	6e-131	99	95
COSTALUNGA2015_POOL1.MID21||JK4RCYO01B83IT	Fungi;Basidiomycota;Cystobasidiomycetes;Erythrobasidiales;Incertae_sedis_41;Erythrobasidium	Fungi;Basidiomycota;Cystobasidiomycetes;Erythrobasidiales;Incertae_sedis_41;Erythrobasidium;Erythrobasidium_hasegawianum	2e-126	100	99
COSTALUNGA2015_POOL1.MID119||JK4RCYO01EGO88	Fungi;Ascomycota;Dothideomycetes;Botryosphaeriales;Botryosphaeriaceae;Botryosphaeriaceae_unidentified	Fungi;Ascomycota;Dothideomycetes;Botryosphaeriales;Botryosphaeriaceae;Phyllosticta	4e-167	100	97
COSTALUNGA2015_POOL1.MID68||JK4RCYO01BL5IG	Fungi;Basidiomycota;Agaricomycetes	Fungi;Basidiomycota;Agaricomycetes;Agaricales;Niaceae;Flagelloscypha;Flagelloscypha_citrispora	1e-78	100	82
COSTALUNGA2015_POOL1.MID39||JK4RCYO01EHRXT	Fungi;Ascomycota;Sordariomycetes;Xylariales;Xylariaceae;Xylariaceae_unidentified	Fungi;Ascomycota;Sordariomycetes;Xylariales;Xylariaceae;Hypoxylon;Hypoxylon_rubiginosum	3e-159	100	99
COSTALUNGA2015_POOL1.MID39||JK4RCYO01B7619	Fungi;Basidiomycota;Exobasidiomycetes;Exobasidiomycetes_unidentified;Exobasidiomycetes_unidentified_1;Exobasidiomycetes_unidentified_1	Fungi;Basidiomycota;Exobasidiomycetes;Exobasidiomycetes_unidentified;Exobasidiomycetes_unidentified_1;Tilletiopsis;Tilletiopsis_washingtonensis	1e-148	100	100
COSTALUNGA2015_POOL2.MID136||JK4RCYO02H06NZ	Fungi;Ascomycota;Saccharomycetes;Saccharomycetales;Saccharomycodaceae;Hanseniaspora	Fungi;Ascomycota;Saccharomycetes;Saccharomycetales;Saccharomycodaceae;Hanseniaspora;Hanseniaspora_vineae	2e-130	100	99
COSTALUNGA_5F8||I48080402C5GY8	Fungi;Zygomycota;Incertae_sedis_10;Mucorales;Rhizopodaceae;Rhizopus	Fungi;Zygomycota;Incertae_sedis_10;Mucorales;Rhizopodaceae;Rhizopus;Rhizopus_stolonifer	0	100	99
COSTALUNGA_ITS.MID6||I48080402DJYLB	Fungi;Ascomycota;Saccharomycetes;Saccharomycetales;Incertae_sedis_11;Candida	Fungi;Ascomycota;Saccharomycetes;Saccharomycetales;Incertae_sedis_11;Candida;Candida_railenensis	2e-150	98	99
COSTALUNGA2015_POOL1.MID4||JK4RCYO01EHMPE	Fungi;Ascomycota;Leotiomycetes;Helotiales;Helotiales_unidentified;Helotiales_unidentified_1	NA	NA	NA	NA
COSTALUNGA2015_POOL1.MID21||JK4RCYO01D9VAD	Fungi;Basidiomycota;Agaricomycetes;Polyporales;Polyporaceae;Datronia	Fungi;Basidiomycota;Agaricomycetes;Polyporales;Polyporaceae;Datronia;Datronia_mollis	3e-158	100	100
COSTALUNGA2015_POOL1.MID10||JK4RCYO01CTH37	Fungi;Ascomycota;Leotiomycetes	Fungi;Ascomycota;Leotiomycetes;Helotiales;Rustreoemiaceae;Rutstroemia;Rutstroemia_firma	0	96	92
COSTALUNGA2015_POOL1.MID59||JK4RCYO01BFVPM	Fungi;Ascomycota;Sordariomycetes;Sordariales;Sordariaceae;Sordariaceae_unidentified	Fungi;Ascomycota;Sordariomycetes;Sordariales;Sordariaceae;Sordaria;Sordaria_fimicola	8e-150	100	99
COSTALUNGA2015_POOL1.MID6||JK4RCYO01EX6BF	Fungi;Basidiomycota;Agaricomycetes;Russulales;Peniophoraceae	Fungi;Basidiomycota;Agaricomycetes;Russulales;Peniophoraceae;Peniophora	8e-150	100	98
COSTALUNGA_ITS.MID59||I48080402EB31O	Fungi;Basidiomycota;Agaricomycetes;Agaricales;Clavariaceae;Clavariaceae_unidentified	Fungi;Basidiomycota;Agaricomycetes;Agaricales;Clavariaceae;Clavaria;Clavaria_fragilis	3e-39	100	78
COSTALUNGA2015_POOL1.MID68||JK4RCYO01CL66E	Fungi;Basidiomycota;Incertae_sedis_4;Malasseziales;Incertae_sedis_5;Malassezia	Fungi;Basidiomycota;Incertae_sedis_4;Malasseziales;Incertae_sedis_5;Malassezia;Malassezia_sympodialis	1e-133	100	99
COSTALUNGA2015_POOL1.MID83||JK4RCYO01A8LU4	Fungi;Basidiomycota;Agaricomycetes;Agaricales;Agaricales_unidentified;Agaricales_unidentified_1	Fungi;Basidiomycota;Agaricomycetes;Agaricales;Psathyrellaceae;Coprinellus;Coprinellus_domesticus	3e-179	100	99
COSTALUNGA2015_POOL1.MID39||JK4RCYO01CNQ3B	Fungi;Basidiomycota	Fungi;Basidiomycota;Agaricomycetes;Polyporales;Meruliaceae;Crustoderma;Crustoderma_marianum	2e-76	100	85
COSTALUNGA2015_POOL1.MID70||JK4RCYO01DZ5I5	Fungi;Ascomycota;Sordariomycetes	Fungi;Ascomycota;Sordariomycetes	3e-114	100	93
COSTALUNGA2015_POOL1.MID39||JK4RCYO01CYZOP	Fungi;Basidiomycota;Agaricomycetes;Agaricales;Psathyrellaceae;Coprinopsis	Fungi;Basidiomycota;Agaricomycetes;Agaricales;Psathyrellaceae;Coprinopsis;Coprinopsis_radiata	0	100	100
COSTALUNGA2015_POOL1.MID23||JK4RCYO01EWOEJ	Fungi;Ascomycota;Sordariomycetes;Xylariales;Amphisphaeriaceae;Monochaetia	Fungi;Ascomycota;Sordariomycetes;Xylariales;Amphisphaeriaceae;Monochaetia;Monochaetia_monochaeta	4e-138	90	99
COSTALUNGA2015_POOL1.MID37||JK4RCYO01APOXM	Fungi;Basidiomycota;Basidiomycota_unidentified;Basidiomycota_unidentified_1;Basidiomycota_unidentified_1;Basidiomycota_unidentified_1_1	Fungi;Basidiomycota;Microbotryomycetes;Microbotryales;Microbotryaceae;Sphacelotheca;Sphacelotheca_reiliana	3e-163	100	99
COSTALUNGA2015_POOL1.MID70||JK4RCYO01C8C73	Fungi;Ascomycota;Pezizomycetes	Fungi;Ascomycota;Pezizomycetes;Pezizomycetidae;Pezizales;Oedocephalum;Oedocephalum_adhaerens	5e-72	100	84
COSTALUNGA2015_POOL1.MID4||JK4RCYO01BPZ97	Fungi;Ascomycota;Sordariomycetes;Hypocreales;Hypocreaceae;Hypocreaceae_unidentified	Fungi;Ascomycota;Sordariomycetes;Hypocreales;Hypocreaceae;Hypocreaceae_unidentified	4e-133	100	99
COSTALUNGA2015_POOL1.MID6||JK4RCYO01C11XY	Fungi	Fungi	NA	NA	NA
COSTALUNGA2015_POOL1.MID4||JK4RCYO01ANZ6B	Fungi;Basidiomycota;Incertae_sedis_4;Malasseziales;Malasseziales_unidentified;Malasseziales_unidentified_1	Fungi;Basidiomycota;Incertae_sedis_4;Malasseziales;Malasseziales_unidentified;Malasseziales_unidentified_1	2e-105	100	100
COSTALUNGA2015_POOL1.MID117||JK4RCYO01BNL8X	Fungi;Ascomycota;Eurotiomycetes;Eurotiales;Trichocomaceae;Penicillium	Fungi;Ascomycota;Eurotiomycetes;Eurotiales;Trichocomaceae;Penicillium;Penicillium_terrigenum	4e-143	100	99
COSTALUNGA2015_POOL2.MID35||JK4RCYO02IUKZ9	Fungi;Ascomycota;Sordariomycetes;Diaporthales	Fungi;Ascomycota;Sordariomycetes;Diaporthales;Diaporthaceae;Diaporthe;Diaporthe_foeniculina	3e-139	99	99
COSTALUNGA2015_POOL1.MID39||JK4RCYO01DK5X4	Fungi;Basidiomycota;Agaricomycetes;Polyporales;Meruliaceae;Hyphoderma	Fungi;Basidiomycota;Agaricomycetes;Polyporales;Meruliaceae;Hyphoderma;Hyphoderma_pubera	3e-169	100	99
COSTALUNGA2015_POOL1.MID39||JK4RCYO01D2LFB	Fungi;Basidiomycota;Agaricomycetes;Agaricales;Lyophyllaceae;Lyophyllum	Fungi;Basidiomycota;Agaricomycetes;Agaricales;Lyophyllaceae;Lyophyllum;Lyophyllum_decastes	2e-156	100	99
COSTALUNGA2015_POOL1.MID124||JK4RCYO01AXIIP	Fungi;Basidiomycota;Agaricomycetes;Agaricales;Mycenaceae;Mycena	Fungi;Basidiomycota;Agaricomycetes;Agaricales;Mycenaceae;Mycena;Mycena_pseudocorticola	2e-160	95	97
COSTALUNGA2015_POOL1.MID6||JK4RCYO01DMVSL	Fungi;Ascomycota	Fungi;Ascomycota	6e-116	100	92
COSTALUNGA2015_POOL1.MID102||JK4RCYO01EU7NF	Fungi;Ascomycota;Dothideomycetes;Botryosphaeriales;Botryosphaeriaceae;Botryosphaeria	Fungi;Ascomycota;Dothideomycetes;Botryosphaeriales;Botryosphaeriaceae;Botryosphaeria;Botryosphaeria_dothidea	5e-87	100	98
COSTALUNGA2015_POOL1.MID4||JK4RCYO01EOJC3	Fungi	Fungi	NA	NA	NA
COSTALUNGA2015_POOL1.MID65.ITS||JK4RCYO01EL7ZJ	Fungi;Basidiomycota;Agaricomycetes;Hymenochaetales;Incertae_sedis_34;Fibricium	Fungi;Basidiomycota;Agaricomycetes;Hymenochaetales;Incertae_sedis_34;Fibricium;Fibricium_subceraceum	2e-156	100	99
COSTALUNGA2015_POOL1.MID115||JK4RCYO01EDV9N	Fungi;Ascomycota;Sordariomycetes;Diaporthales;Valsaceae;Cytospora	Fungi;Ascomycota;Sordariomycetes;Diaporthales;Valsaceae;Cytospora	5e-97	99	94
COSTALUNGA2015_POOL1.MID114||JK4RCYO01A0X9B	Fungi;Ascomycota	Fungi;Ascomycota;Sordariomycetes;Diaporthales;Diaporthaceae;Diaporthe	2e-70	100	96
COSTALUNGA2015_POOL1.MID65.ITS||JK4RCYO01C34ET	Fungi;Basidiomycota;Agaricomycetes;Agaricales;Marasmiaceae;Marasmius	Fungi;Basidiomycota;Agaricomycetes;Agaricales;Marasmiaceae;Marasmius;Marasmius_crescentiae	8e-155	100	93
COSTALUNGA2015_POOL1.MID52||JK4RCYO01EMDRQ	Fungi;Ascomycota;Dothideomycetes;Dothideomycetes_unidentified;Dothideomycetes_unidentified_1;Dothideomycetes_unidentified_1	Fungi;Ascomycota;Dothideomycetes;Pleosporales;Leptosphaeriaceae;Leptosphaeria	2e-151	100	99
COSTALUNGA_ITS.MID6||I48080402DEVUY	Fungi	Fungi;Ascomycota;incertae_sedis;Radulidium	8e-80	100	89
COSTALUNGA2015_POOL1.MID21||JK4RCYO01DB4CW	Fungi;Ascomycota;Eurotiomycetes;Eurotiales;Trichocomaceae	Fungi;Ascomycota;Eurotiomycetes;Eurotiales;Trichocomaceae;Penicillium	3e-99	97	91
COSTALUNGA2015_POOL1.MID52||JK4RCYO01AXN34	Fungi;Basidiomycota;Agaricomycetes;Agaricales;Agaricales_unidentified;Agaricales_unidentified_1	Fungi;Basidiomycota;Agaricomycetes;Agaricales;Agaricaceae;Lycoperdon	0	100	99
COSTALUNGA2015_POOL1.MID65.ITS||JK4RCYO01CBYYY	Fungi;Ascomycota;Taphrinomycetes;Taphrinales;Taphrinaceae;Lalaria	Fungi;Ascomycota;Taphrinomycetes;Taphrinales;Taphrinaceae;Taphrina;Taphrina_carpini	1e-133	93	99
COSTALUNGA2015_POOL1.MID70||JK4RCYO01CZMO5	Fungi;Ascomycota;Ascomycota_unidentified;Ascomycota_unidentified_1;Ascomycota_unidentified_1;Ascomycota_unidentified_1_1	Fungi;Ascomycota;Eurotiomycetes;Eurotiales;Trichocomaceae;Paecilomyces;Paecilomyces_spectabilis	1e-148	100	99
COSTALUNGA2015_POOL1.MID10||JK4RCYO01BCHSL	Fungi;Ascomycota;Sordariomycetes;Xylariales;Diatrypaceae;Diatrypaceae_unidentified	Fungi;Ascomycota;Sordariomycetes;Xylariales;Diatrypaceae;Peroneutypa;Peroneutypa_scoparia	8e-155	100	99
COSTALUNGA2015_POOL1.MID62||JK4RCYO01BTI4E	Fungi;Basidiomycota;Agaricomycetes;Hymenochaetales;Hymenochaetaceae;Phellinus	Fungi;Basidiomycota;Agaricomycetes;Hymenochaetales;Hymenochaetaceae;Fuscoporia;Fuscoporia_ferruginosa	6e-151	94	99
COSTALUNGA2015_POOL1.MID39||JK4RCYO01DGVF9	Fungi;Ascomycota;Dothideomycetes;Pleosporales;Pleosporaceae;Embellisia	Fungi;Ascomycota;Dothideomycetes;Pleosporales;Pleosporaceae;Embellisia;Embellisia_abundans	8e-155	100	99
COSTALUNGA_5F8||I48080402DSJF5	Fungi;Basidiomycota;Tremellomycetes;Filobasidiales;Filobasidiaceae;Cryptococcus	Fungi;Basidiomycota;Tremellomycetes;Cystofilobasidiales;Mrakiaceae;Krasilnikovozyma;Krasilnikovozyma_tahquamenonensis	2e-85	96	89
COSTALUNGA_ITS.MID6||I48080402D9UIY	Fungi;Ascomycota;Dothideomycetes;Pleosporales;Incertae_sedis_13;Letendraea	Fungi;Ascomycota;Dothideomycetes;Pleosporales;Dictyosporiaceae;Pseudocoleophoma;Pseudocoleophoma_polygonicola	1e-113	93	96
COSTALUNGA2015_POOL1.MID47||JK4RCYO01ASPMA	Fungi;Basidiomycota;Agaricomycetes;Agaricales;Psathyrellaceae;Coprinopsis	Fungi;Basidiomycota;Agaricomycetes;Agaricales;Psathyrellaceae;Coprinopsis;Coprinopsis_lagopus	0	98	99
COSTALUNGA2015_POOL1.MID117||JK4RCYO01CMBHC	Fungi;Ascomycota;Eurotiomycetes;Eurotiales;Trichocomaceae;Penicillium	Fungi;Ascomycota;Eurotiomycetes;Eurotiales;Trichocomaceae;Penicillium	5e-137	98	99
COSTALUNGA2015_POOL1.MID65.ITS||JK4RCYO01BBH6F	Fungi;Basidiomycota;Agaricomycetes;Agaricales;Psathyrellaceae;Coprinopsis	Fungi;Basidiomycota;Agaricomycetes;Agaricales;Psathyrellaceae;Coprinopsis;Coprinopsis_episcopalis	6e-106	100	87
COSTALUNGA_ITS.MID59||I48080402C3BKU	Fungi;Ascomycota	Fungi;Ascomycota;Eurotiomycetes;Eurotiales;Trichocomaceae;Penicillium;Penicillium_brevicompactum	3e-124	100	95
COSTALUNGA2015_POOL1.MID70||JK4RCYO01EC6Z2	Fungi;Basidiomycota;Agaricomycetes;Boletales;Coniophoraceae;Coniophora	Fungi;Basidiomycota;Agaricomycetes;Boletales;Coniophoraceae;Coniophora;Coniophora_olivacea	1e-167	100	99
COSTALUNGA2015_POOL1.MID62||JK4RCYO01DTZI0	Fungi;Ascomycota;Ascomycota_unidentified;Ascomycota_unidentified_1;Ascomycota_unidentified_1;Ascomycota_unidentified_1_1	Fungi;Ascomycota;Dothideomycetes;Dothideomycetes_unidentified_1;Dothideomycetes_unidentified_1;Dothideomycetes_unidentified_1_1	6e-136	100	97
COSTALUNGA2015_POOL1.MID6||JK4RCYO01DU3BV	Fungi;Basidiomycota;Agaricomycetes;Agaricales;Marasmiaceae;Gymnopus	Fungi;Basidiomycota;Agaricomycetes;Agaricales;Marasmiaceae;Gymnopus;Gymnopus_fusipes	3e-173	100	99
COSTALUNGA2015_POOL1.MID10||JK4RCYO01B5XXV	Fungi;Ascomycota;Sordariomycetes;Hypocreales;Incertae_sedis_3;Sarocladium	Fungi;Ascomycota;Sordariomycetes;Hypocreales;Incertae_sedis_3;Sarocladium	2e-141	100	100
COSTALUNGA_5F8||I48080402CZN26	Fungi;Basidiomycota;Basidiomycota_unidentified;Basidiomycota_unidentified_1;Basidiomycota_unidentified_1;Basidiomycota_unidentified_1_1	Fungi;Ascomycota;Hypocreales;Hypocreaceae;incertae_sedis;Acremonium	2e-141	100	100
COSTALUNGA2015_POOL1.MID39||JK4RCYO01BDCTN	Fungi;Basidiomycota;Agaricomycetes;Polyporales	Fungi;Basidiomycota;Agaricomycetes;Polyporales;Meruliaceae;Mycoacia;Mycoacia_uda	3e-153	100	99
COSTALUNGA_ITS.MID39||I48080402C8T6T	Fungi;Basidiomycota;Agaricomycetes;Agaricales;Strophariaceae;Galerina	Fungi;Basidiomycota;Agaricomycetes;Agaricales;Strophariaceae;Galerina;Galerina_discreta	9e-174	100	98
COSTALUNGA2015_POOL1.MID6||JK4RCYO01ASR7F	Fungi;Basidiomycota;Pucciniomycetes;Pucciniales;Pucciniaceae;Puccinia	Fungi;Basidiomycota;Pucciniomycetes;Pucciniales;Pucciniaceae;Puccinia;Puccinia_triticina	1e-83	98	100
COSTALUNGA2015_POOL1.MID83||JK4RCYO01D79ZT	Fungi;Ascomycota;Sordariomycetes;Diaporthales;Diaporthaceae	Fungi;Ascomycota;Sordariomycetes;Diaporthales;Diaporthaceae;Phomopsis	4e-123	93	97
