# Supplementary material for: Core Microbiota and Metabolome of Vitis vinifera L. cv. Corvina Grapes and Musts
Source: Front Microbiol. 2017 Mar 21;8:457. doi: 10.3389/fmicb.2017.00457 (PMC5359246; doi:10.3389/fmicb.2017.00457)
Supplement: Supplementary file 2 [file Table2.XLSX]

## Sheet: Sheet1
####alpha diversities ######
subgroups
Observed
	grape_T0_2013	grape_T1_2013	Must_2013	grape_T0_2014	grape_T1_2014	Must_2014
grape_T0_2013	1
grape_T1_2013	1	1
Must_2013	1	1	1
grape_T0_2014	0.173	0.024	1	1
grape_T1_2014	0.173	0.125	1	1	1
Must_2014	0.028	0.028	1	0.108	1	1
Chao1
	grape_T0_2013	grape_T1_2013	Must_2013	grape_T0_2014	grape_T1_2014	Must_2014
grape_T0_2013	1
grape_T1_2013	1	1
Must_2013	1	1	1
grape_T0_2014	0.762	1	1	1
grape_T1_2014	0.14	0.14	1	1	1
Must_2014	0.004	0.004	1	0.015	1	1
Shannon
	grape_T0_2013	grape_T1_2013	Must_2013	grape_T0_2014	grape_T1_2014	Must_2014
grape_T0_2013	1
grape_T1_2013	1	1
Must_2013	1	1	1
grape_T0_2014	1	1	1	1
grape_T1_2014	1	1	1	0.986	1
Must_2014	0.004	0.004	0.615	0.065	0.0006	1
####beta diversities #####
subgroups								groups
Bray-Curtis
	grape_T0_2013	grape_T1_2013	Must_2013	grape_T0_2014	grape_T1_2014	Must_2014
grape_T0_2013	1							2013vs2014	0.002
grape_T1_2013	0.961	1						Grape vs must	0.001
Must_2013	0.328	0.437	1
grape_T0_2014	0.012	0.035	0.034	1
grape_T1_2014	0.019	0.033	0.018	0.65	1
Must_2014	0.001	0.001	0.02	0.001	0.001	1
unweighted_unifrac
	grape_T0_2013	grape_T1_2013	Must_2013	grape_T0_2014	grape_T1_2014	Must_2014		2013vs2014	0.001
grape_T0_2013	1							Grape vs must	0.001
grape_T1_2013	0.105	1
Must_2013	0.072	0.149	1
grape_T0_2014	0.001	0.002	0.017	1
grape_T1_2014	0.001	0.001	0.036	0.087	1
Must_2014	0.001	0.001	0.016	0.001	0.001	1
weighted_unifrac
	grape_T0_2013	grape_T1_2013	Must_2013	grape_T0_2014	grape_T1_2014	Must_2014		2013vs2014	0.001
grape_T0_2013	1							Grape vs must	0.001
grape_T1_2013	0.927	1
Must_2013	0.462	0.393	1
grape_T0_2014	0.001	0.034	0.02	1
grape_T1_2014	0.002	0.017	0.022	0.971	1
Must_2014	0.001	0.001	0.017	0.001	0.001	1
