# Supplementary material for: Core Microbiota and Metabolome of Vitis vinifera L. cv. Corvina Grapes and Musts
Source: Front Microbiol. 2017 Mar 21;8:457. doi: 10.3389/fmicb.2017.00457 (PMC5359246; doi:10.3389/fmicb.2017.00457)
Supplement: Supplementary file 4 [file Table4.XLSX]

## Sheet: Sheet1
compound	grapes/musts	wilcox_p-value	fdr_p-value
1(3H)-ISOBENZOFURANONE	0.393802	7.9384e-06	0.000738271
1,6-OCTADIEN-3-OL, 3,7-DIMETHYL-	0.627269	7.9384e-06	0.000738271
1-BUTANOL	0.563311	7.9384e-06	0.000738271
1H-PYRROLE-2,5-DIONE, 3-ETHYL-4-METHYL-	0.546417	7.9384e-06	0.000738271
1-PENTANOL	0.526352	7.9384e-06	0.000738271
2,3-DIHYDRO-BENZOFURAN	0.26773	7.9384e-06	0.000738271
2(3H)-FURANONE, DIHYDRO-3-HYDROXY-4,4-DIMETHYL-, (R)-	0.344239	7.9384e-06	0.000738271
2,7-Octadiene-1,6-diol, 2,6-dimethyl-, (Z)-	0.516809	7.9384e-06	0.000738271
2-Buten-1-ol, 3-methyl-	0.518286	7.9384e-06	0.000738271
2-FURANCARBOXALDEHYDE	0.13666	7.9384e-06	0.000738271
2-FURANMETHANOL	0.449032	7.9384e-06	0.000738271
2-Hepten-4-ol	0.208101	7.9384e-06	0.000738271
2H-PYRAN-2-ONE, 5,6-DIHYDRO-4-METHYL-	0.263962	7.9384e-06	0.000738271
2H-PYRAN-3-OL, 6-ETHENYLTETRAHYDRO-2,2,6-TRIMETHYL-	0.587493	7.9384e-06	0.000738271
2-Methoxy-4-vinylphenol	0.147562	7.9384e-06	0.000738271
2-NORBORNYL-2-PROPANOL	0.417187	7.9384e-06	0.000738271
3-HEXEN-1-OL	0.701086	7.9384e-06	0.000738271
3-METHYL-3-BUTEN-1-OL	0.50416	7.9384e-06	0.000738271
4-Hydroxy-3,5,5-trimethylcyclohex-2-enone	0.572453	7.9384e-06	0.000738271
Analyte 862	0.49392	7.9384e-06	0.000738271
BENZENEETHANOL	0.77428	7.9384e-06	0.000738271
BENZENEMETHANOL, √†,√†-DIMETHYL-	0.657295	7.9384e-06	0.000738271
BENZENESULFONIC ACID, 4-HYDROXY-	0.582796	7.9384e-06	0.000738271
ETHANOL, 2-BUTOXY-	0.596317	7.9384e-06	0.000738271
exo-2-Hydroxycineole	0.505912	7.9384e-06	0.000738271
HEXANOIC ACID	0.619944	7.9384e-06	0.000738271
Hexanoic acid, 2-ethyl-	0.526839	7.9384e-06	0.000738271
ISOBUTYRIC ACID, VINYL ESTER	0.575615	7.9384e-06	0.000738271
Oxirane, 3-hydroxypropyl-	0.600345	7.9384e-06	0.000738271
PHENOL, 2-METHOXY-	0.564322	7.9384e-06	0.000738271
PHENOL, 2-METHOXY-4-(2-PROPENYL)-	0.526868	7.9384e-06	0.000738271
2-HEPTEN-1-OL, (E)-	0.768178	1.58768e-05	0.000984361
4-(1-HYDROXY-ETHYL) √ß BUTANOLACTONE	0.351717	1.58768e-05	0.000984361
BENZENEPROPANOL	0.515654	1.58768e-05	0.000984361
P-MENTH-1-ENE-7,8-DIOL (RACEMIC)	0.416657	1.58768e-05	0.000984361
1-OCTEN-3-OL	0.715331	3.17536e-05	0.00184171
3-Hydroxy-√°-damascone	0.491094	3.17536e-05	0.00184171
ACETIC ACID	0.549425	3.17536e-05	0.00184171
BENZENEMETHANOL	0.845029	3.17536e-05	0.00184171
ETHYL 4-HYDROXYBUTANOATE	0.650069	3.17536e-05	0.00184171
2,7-Octadiene-1,6-diol, 2,6-dimethyl-, (E)-	0.492062	5.55688e-05	0.00294515
3-Hydroxy-7,8-dihydro-√°-ionol	0.42159	5.55688e-05	0.00294515
ETHANONE, 1-(4-HYDROXY-3-METHOXYPHENYL)-	0.442283	5.55688e-05	0.00294515
Homovanillyl alcohol	0.38701	5.55688e-05	0.00294515
Propanoic acid, 2-methyl-, 2-ethyl-1-propyl-1,3-propanediyl ester	0.556014	5.55688e-05	0.00294515
6-Octen-1-ol, 7-methyl-3-methylene-	0.814159	9.52608e-05	0.00457252
Butyric acid, 4-pentadecyl ester	0.593502	9.52608e-05	0.00457252
2H-PYRAN-2-ONE, TETRAHYDRO-4-HYDROXY-4-METHYL-	0.520599	0.00015083	0.00693816
3-Hexene-2,5-diol	0.674777	0.00015083	0.00693816
BENZALDEHYDE, 4-HYDROXY-3-METHOXY-	0.468067	0.00015083	0.00693816
BENZOIC ACID, 2-HYDROXY-, METHYL ESTER	0.579957	0.00015083	0.00693816
Ethanol, 2-phenoxy-	0.444449	0.00015083	0.00693816
Geranic acid	0.618363	0.00015083	0.00693816
1-Propanol, 2-methyl-	0.679654	0.000238152	0.00952608
2,6-OCTADIEN-1-OL, 3,7-DIMETHYL-, (E)-	0.629791	0.000238152	0.00952608
2-Cyclohexen-1-one, 4-(3-hydroxy-1-butenyl)-3,5,5-trimethyl-, [R-[R*,R*-(E)]]-	0.464476	0.000238152	0.00952608
ISOQUINOLINE	0.793636	0.000238152	0.00952608
Propanoic acid	0.628531	0.000238152	0.00952608
1-BUTANOL, 3-METHYL-	0.792327	0.000357228	0.012503
NAPHTHALENE, 1-METHYL-	0.790873	0.000357228	0.012503
1H-2-BENZOPYRAN-1-ONE, 3,4-DIHYDRO-8-HYDROXY-3-METHYL-	0.282362	0.000531873	0.0175518
1-HEXANOL, 2-ETHYL-	0.707112	0.000531873	0.0175518
2-Cyclohexen-1-one, 4-(3-hydroxybutyl)-3,5,5-trimethyl-	0.464375	0.000531873	0.0175518
1,3-BIS-(2-CYCLOPROPYL,2-METHYLCYCLOPROPYL)-BUTHEN-2,-ONE-1	0.617952	0.000762086	0.0228626
1,6-METHANO[10]ANNULENE	0.767611	0.000762086	0.0228626
BENZALDEHYDE	0.827682	0.00149242	0.0417877
Phenol, 3,4,5-trimethoxy-	0.502233	0.00149242	0.0417877
