# Supplementary material for: Core Microbiota and Metabolome of Vitis vinifera L. cv. Corvina Grapes and Musts
Source: Front Microbiol. 2017 Mar 21;8:457. doi: 10.3389/fmicb.2017.00457 (PMC5359246; doi:10.3389/fmicb.2017.00457)
Supplement: Supplementary file 5 [file Table5.XLSX]

## Sheet: Sheet1
	compound	2014/2015	fdr	CAS	CID	classification
2014	1,1,6-TRIMETHYL-1,2-DIHYDRO NAPHTHALENE	103.74	0.000911588	NA	NA	NA
2014	1,2-BENZENEDICARBOXYLIC ACID, 3-NITRO-	33.9126	0.000911588	603-11-2	NA	acid
2014	1,3-CYCLOPENTANEDIONE, 2,4-DIMETHYL-	13.1706	0.000911588	34598-80-6	NA	ketone
2014	1,4-BENZENEDICARBOXALDEHYDE	20.2547	0.000911588	NA	NA	NA
2014	1,5-Hexanediol	39.2124	0.000911588	928-40-5	NA	alcohol
2014	1,6-DIOXASPIRO[4.5]DECANE, 7-METHYL-, TRANS-	13.6972	0.000911588		NA	cyclic hydrocarbon
2014	1,7-di-iso-propylnaphthalene	11.0721	0.000911588	94133-80-9	NA	napthalene
2014	1,7-Octanediol	6.6739	0.000911588	13175-32-1	NA	alcohol
2014	1-BUTANOL	1.63465	0.000911588		263	alcohol
2014	1-Deoxy-2,4-O,O-methylene-d-xylitol	37.5053	0.000911588	NA	NA	NA
2014	1H-2-Benzopyran-1-one, 3,4-dihydro-8-hydroxy-3-methyl-	6.61649	0.000911588	NA	NA	NA
2014	1-HEXADECANOL, ACETATE	21.3567	0.000911588	629-70-9	NA	ester
2014	1-HEXANOL, 2-ETHYL-	3.49842	0.000911588	104-76-7	7358	alcohol
2014	1H-INDEN-1-ONE, 2,3-DIHYDRO-	32.271	0.000911588	NA	NA	NA
2014	1H-Indene, 2,3-dihydro-1,2-dimethyl-	30.6112	0.000911588	17057-82-8	NA	alkene
2014	1H-Indene, 2,3-dihydro-4-methyl-	12.0464	0.000911588	NA	NA	NA
2014	1H-PYRROLE-2,5-DIONE, 3-ETHYL-4-METHYL-	5.60772	0.000911588	20189-42-8	29995	pyrrole
2014	1-OCTEN-3-OL	15.3029	0.000911588		18827	alcohol
2014	1-PHENYLETHYL DIPHENYLAMINE	7.71053	0.000911588	NA	NA	NA
2014	1-Propanol, 3-ethoxy-	2.28558	0.000911588	NA	NA	NA
2014	1-Pyrrolidinecarboxaldehyde	13.6075	0.000911588	3760-54-1	NA	aldehyde
2014	1-UNDECANOL	26.1838	0.000911588	112-42-5	NA	alcohol
2014	2-(2-BUTOXYETHOXY)ETHYL ACETATE	24.4389	0.000911588	NA	NA	NA
2014	2,3-Butanediol, [S-(R*,R*)]-	5.41534	0.000911588	24347-58-8	225936	alcohol
2014	2(3H)-FURANONE, 5-ETHYLDIHYDRO-	2.31766	0.000911588	695-06-7	12756	lactone
2014	2(3H)-FURANONE, 5-METHYL-	19.995	0.000911588	591-12-8	NA	furan
2014	2(3H)-Furanone, dihydro-3,5-dimethyl-	7.42914	0.000911588	NA	NA	NA
2014	2(3H)-FURANONE, DIHYDRO-3,5-DIMETHYL-	1.95631	0.000911588	5145-01-7	NA	furan
2014	2(3H)-Furanone, dihydro-4,5-dimethyl-	16.6537	0.000911588	NA	NA	NA
2014	2(3H)-FURANONE, DIHYDRO-5-METHYL-	3.94652	0.000911588	NA	NA	NA
2014	2(3H)-FURANONE, DIHYDRO-5-PENTYL-	4.89454	0.000911588	104-61-0	NA	furan
2014	2-(3-METHYLPHENYL)PROPAN-2-OL	76.3993	0.000911588	5208-37-7	NA	alcohol
2014	2,3-OCTANEDIONE	15.617	0.000911588	NA	NA	NA
2014	2(4H)-Benzofuranone, 5,6,7,7a-tetrahydro-4,4,7a-trimethyl-	2.77021	0.000911588	15356-74-8	NA	furan
2014	2,5-Furandione, 3,4-dimethyl-	24.8657	0.000911588	NA	NA	NA
2014	2,6,6-TRIMETHYLCYCLOHEX-2-ENE-1,4-DIONE	19.6442	0.000911588	NA	NA	NA
2014	2,6-OCTADIEN-1-OL, 3,7-DIMETHYL-, (E)-	2.45305	0.000911588	106-24-1	637566	alcohol
2014	2-BUTANONE, 4-(4-HYDROXY-3-METHOXYPHENYL)-	7.84722	0.000911588	122-48-5	31211	ketone
2014	2-Buten-1-ol, 3-methyl-	3.7129	0.000911588	556-82-1	11173	alcohol
2014	2-Cyclohexen-1-one, 4-(3-hydroxy-1-butenyl)-3,5,5-trimethyl-, [R-[R*,R*-(E)]]-	95.7457	0.000911588	34318-21-3	5370052	ketone
2014	2-Cyclohexen-1-one, 4-(3-hydroxybutyl)-3,5,5-trimethyl-	6.19642	0.000911588	36151-02-7	118284	ketone
2014	2-CYCLOPENTEN-1-ONE, 3-METHYL-	27.3437	0.000911588	2758-18-1	NA	ketone
2014	2-FURANMETHANOL, 5-ETHENYLTETRAHYDRO-√†,√†,5-TRIMETHYL-, CIS-	9.46145	0.000911588	NA	NA	NA
2014	2-Furanol, tetrahydro-2-methyl-	8.36654	0.000911588	NA	NA	NA
2014	2-HEXEN-1-OL, (E)-	37.8468	0.000911588		5318042	alcohol
2014	2-HEXENOIC ACID, (E)-	3.5496	0.000911588	NA	NA	NA
2014	2H-Pyran-2-one, 5,6-dihydro-6-pentyl-	1.95492	0.000911588	NA	NA	NA
2014	2H-Pyran-2-one, 6-ethyltetrahydro-	16.078	0.000911588	NA	NA	NA
2014	2H-Pyran-2-one, tetrahydro-	68.7137	0.000911588	NA	NA	NA
2014	2H-Pyran-2-one, tetrahydro-4-hydroxy-6-pentyl-	11.3543	0.000911588	NA	NA	NA
2014	2H-Pyran-2-one, tetrahydro-4-methyl-	14.8825	0.000911588	1121-84-2	NA	lactone
2014	2H-PYRAN-2-ONE, TETRAHYDRO-6-PENTYL-	2.58911	0.000911588	705-86-2	NA	lactone
2014	2H-PYRAN-3-OL, 6-ETHENYLTETRAHYDRO-2,2,6-TRIMETHYL-	6.3543	0.000911588	14049-11-7	26396	heterocycle
2014	2-(METHYLTHIO)ETHANOL	3.19075	0.000911588	NA	NA	NA
2014	2-n-Octylfuran	4.00463	0.000911588	NA	NA	NA
2014	2-NORBORNYL-2-PROPANOL	5.33825	0.000911588	61723-39-5	NA	alcohol
2014	2-OCTANOL	6.29578	0.000911588	NA	NA	NA
2014	2-Piperidinone	22.0232	0.000911588		NA	amide
2014	2-PIPERIDINONE, 1-METHYL-	55.4912	0.000911588	NA	NA	NA
2014	2-PROPEN-1-OL, 2-METHYL-	3.70373	0.000911588	NA	NA	NA
2014	3,4-DIMETHYL-2-BUTENOIC ACID GAMA LACTONE	5.55392	0.000911588	NA	NA	NA
2014	3-BUTEN-2-OL, 2-METHYL-	10.524	0.000911588	115-18-4	NA	alcohol
2014	3-BUTEN-2-ONE, 4-[4-(ACETYLOXY)-2,2,6-TRIMETHYL-7-OXABICYCLO[4.1.0]HEPT-1-YL]-	2.69358	0.000911588	112232-55-0	NA	NA
2014	3-CYCLOHEXEN-1-OL, 4-METHYL-1-(1-METHYLETHYL)-	7.29091	0.000911588	20126-76-5	NA	terpene
2014	3-CYCLOHEXENE-1-METHANOL, √†,√†,4-TRIMETHYL-	2.097	0.000911588	NA	NA	NA
2014	3-HEXANOL, 2-METHYL-	1.80161	0.000911588	NA	NA	NA
2014	3-Hydroxy-7,8-dihydro-√°-ionol	5.44705	0.000911588		NA	alcohol
2014	3-METHYL-2(5H)-FURANONE	3.39989	0.000911588	NA	NA	NA
2014	3-OCTANOL	9.17315	0.000911588		NA	alcohol
2014	3-PENTANOL	6.05052	0.000911588	NA	NA	NA
2014	4-Hepten-1-ol	3.49638	0.000911588		NA	alcohol
2014	4-METHYL-2(5H)-FURANONE	4.95674	0.000911588		NA	furan
2014	5-HEPTEN-2-ONE, 6-METHYL-	12.3919	0.000911588	409-02-9	NA	ketone
2014	5-OXO-TETRAHYDRO-FURAN-2-CARBOXYLIC ACID	71.9797	0.000911588	21461-84-7	NA	lactone
2014	Acetamide, N-(4-methylphenyl)-	27.7326	0.000911588	103-89-9	NA	amide
2014	ACETIC ACID	5.02903	0.000911588	¬†64-19-7	176	acid
2014	Acetic acid, hydroxy-, ethyl ester	104.106	0.000911588	623-50-7	NA	ester
2014	√†-Pinene	9.78214	0.000911588		NA	terpene
2014	AZULENE	6.25357	0.000911588	NA	NA	NA
2014	BENZALDEHYDE	19.6436	0.000911588	100-52-7	240	aldehyde
2014	BENZALDEHYDE, 2-METHYL-	3.64123	0.000911588	529-20-4	NA	aldehyde
2014	BENZALDEHYDE, 4-HYDROXY-3-METHOXY-	5.87645	0.000911588	121-33-5	1183	aldehyde
2014	BENZENE, 1,2,3-TRIMETHYL-	5.76267	0.000911588	526-73-8	NA	benzene
2014	BENZENE, 1,2-DIMETHYL-	6.37288	0.000911588	95-47-6	NA	benzene
2014	BENZENE, 1,3-DIMETHYL-5-(1-METHYLETHYL)-	40.5353	0.000911588	4706-90-5	NA	benzene
2014	BENZENE, 1-ETHYL-2-METHYL-	44.6208	0.000911588	611-14-3	NA	benzene
2014	BENZENE, (1-METHYLETHYL)-	18.3442	0.000911588	98-82-8	NA	benzene
2014	BENZENE, (1-METHYLNONYL)-	7.05752	0.000911588	4537-13-7	NA	benzene
2014	BENZENEACETALDEHYDE	3.58246	0.000911588	122-78-1	NA	aldehyde
2014	BENZENEMETHANOL, 4-(1-METHYLETHYL)-	32.8734	0.000911588		NA	alcohol
2014	BENZENE, METHYL-	13.1138	0.000911588	NA	NA	NA
2014	BENZENEPROPANOL	14.7534	0.000911588	122-97-4	31234	alcohol
2014	BENZOIC ACID, 4-METHYL-, METHYL ESTER	23.0695	0.000911588	99-75-2	NA	ester
2014	Butanoic acid, 3-hydroxy-, ethyl ester	2.19	0.000911588	NA	NA	NA
2014	Butyrolactone	3.70353	0.000911588	187997-16-6	NA	furan
2014	CYCLOHEXANE, OCTYL-	11.0979	0.000911588	1795-15-9	NA	alkane
2014	Cyclopentane, hexyl-	12.618	0.000911588	4457-00-5	NA	acyl
2014	CYCLOPROPYLMETHANOL	165.778	0.000911588	NA	NA	NA
2014	Dehydromevalonic lactone	1.8934	0.000911588		NA	furan
2014	DIISOPROPYL TRISULFIDE	42.753	0.000911588		NA	sulfide
2014	DOCOSANE	8.04984	0.000911588	629-97-0	NA	alkane
2014	DODECANE	2.59316	0.000911588	112-40-3	NA	alkane
2014	[DODECANOYL(METHYL)AMINO]ACETIC ACID	10.1726	0.000911588	NA	NA	NA
2014	EICOSANE	9.05974	0.000911588	112-95-8	NA	alkane
2014	Ethanol, 1-(methylencyclopropyl)-	25.601	0.000911588	NA	NA	NA
2014	ETHANONE, 1-(2-FURANYL)-	2.07414	0.000911588	NA	NA	NA
2014	ETHANONE, 1-(4-HYDROXY-3,5-DIMETHOXYPHENYL)-	2.45821	0.000911588	2478-38-8	NA	ketone
2014	ETHANONE, 1-PHENYL-	2.69313	0.000911588	98-86-2	7410	ketone
2014	ETHYL 3-HYDROXYPROPIONATE	2.55592	0.000911588		NA	acid
2014	exo-2-Hydroxycineole	25.8775	0.000911588	92999-78-5	529885	terpene
2014	HENEICOSANE	23.3517	0.000911588	629-94-7	NA	alkane
2014	HEPTADECANE	9.74356	0.000911588	629-78-7	NA	alkane
2014	Heptanoic acid	4.27702	0.000911588	111-14-8	NA	acid
2014	HEXADECANE	2.31498	0.000911588	544-76-3	NA	alkane
2014	HEXADECANOIC ACID	4.31574	0.000911588	57-10-3	NA	acid
2014	HEXADECANOIC ACID, ETHYL ESTER	6.39251	0.000911588	628-97-7	NA	ester
2014	HEXANOIC ACID, 5-OXO-, METHYL ESTER	8.0247	0.000911588	NA	NA	NA
2014	NAPHTHALENE, 1-METHYL-	21.6985	0.000911588	90-12-0	7002	napthalene
2014	OCTADECANE	44.2212	0.000911588	593-45-3	NA	alkane
2014	o-Cymene	23.1368	0.000911588		NA	terpene
2014	OXIRANE, (METHOXYMETHYL)-	39.0102	0.000911588	NA	NA	NA
2014	PENTADECANE	12.7381	0.000911588	629-62-9	NA	alkane
2014	PENTANOIC ACID	2.64932	0.000911588	NA	NA	NA
2014	PHENOL, 2,6-BIS(1,1-DIMETHYLETHYL)-4-METHYL-	17.6595	0.000911588	1918-11-2	NA	phenol
2014	Phenol, 2,6-dimethoxy-4-(2-propenyl)-	5.20287	0.000911588	6627-88-9	NA	phenol
2014	PHENOL, 2-METHOXY-4-(2-PROPENYL)-	2.5393	0.000911588	97-53-0	3314	phenol
2014	Phenylethyl Alcohol	19.935	0.000911588	NA	NA	NA
2014	PROPANOIC ACID, 2-HYDROXY-2-METHYL-, METHYL ESTER	11.8445	0.000911588	NA	NA	NA
2014	RS-2,3-hexanediol	4.63234	0.000911588		NA	alcohol
2014	TETRADECANE	6.96911	0.000911588	629-59-4	NA	alkane
2014	TRICOSANE	22.664	0.000911588	638-67-5	NA	alkane
2014	TRIDECANE, 3-METHYL-	9.99414	0.000911588	6418-41-3	NA	alkane
2014	2,5-DIHYDRO-1H-PYRROLE	8.54512	0.00179597	109-96-6	NA	pyrrole
2014	Phenol, 3,4,5-trimethoxy-	2.55769	0.00179597	642-71-7	69505	phenol
2014	2,5,8, 11-TETRAOXATRIDECAN-13-OL	50.9379	0.00338957	NA	NA	NA
2014	2H-PYRAN-2-ONE, TETRAHYDRO-6-PROPYL-	4.44818	0.00338957	NA	NA	NA
2014	BENZALDEHYDE, 4-HYDROXY-3,5-DIMETHOXY-	2.31599	0.00338957	134-96-3	NA	aldehyde
2014	BENZOIC ACID, 4-HYDROXY-3-METHOXY-	21.6298	0.00338957	NA	NA	NA
2014	CIS-5-HYDROXY-2-METHYL-1,3-DIOXANE	3.64856	0.00338957	NA	NA	NA
2014	FURAN, 2-PENTYL-	2095.28	0.00338957	NA	NA	NA
2014	ISOBUTYRIC ACID, VINYL ESTER	3.12908	0.00338957	2424-98-8	75503	ester
2014	P-MENTH-1-ENE-7,8-DIOL (RACEMIC)	2.53497	0.00338957		369311	alcohol
2014	2-CYCLOHEXEN-1-ONE, 3,5,5-TRIMETHYL-	7.05395	0.00956262	78-59-1	NA	ketone
2014	6-OCTEN-1-OL, 3,7-DIMETHYL-	1.63536	0.00956262	1117-61-9	NA	terpene
2014	ACETIC ACID, [(AMINOCARBONYL)AMINO]OXO-	8.07861	0.00956262	NA	NA	NA
2014	Benzoic acid, 4-hydroxy-3,5-dimethoxy-, hydrazide	11.7649	0.00956262	NA	NA	NA
2014	BENZOIC ACID, ETHYL ESTER	5.35595	0.00956262	NA	NA	NA
2014	CYCLOHEXANEMETHANOL, 4-HYDROXY-√†,√†,4-TRIMETHYL-	13.1174	0.00956262	NA	NA	NA
2014	PHENOL, 4-METHYL-	7.78896	0.00956262	106-44-5	NA	phenol
2014	PYRAZINE, TRIMETHYL-	18.4921	0.00956262	14667-55-1	NA	heterocycle
2014	TRANS-4-HYDROXYMETHYL-2-METHYL-1,3-DIOXOLANE	2.46776	0.00956262	NA	NA	NA
2014	PHENOL, 2-METHYL-	12.9518	0.0109632	NA	NA	NA
2014	CYCLOPENTANOL	3.09255	0.0210968	NA	NA	NA
2014	Propanoic acid	2.02054	0.0210968	79-09-4	1032	acid
2014	4H-PYRAN-4-ONE, 3-HYDROXY-2-METHYL-	1.46534	0.0293111	NA	NA	NA
2014	ETHYL 4-HYDROXYBUTANOATE	1.43432	0.0293111	999-10-0	357772	acid
2014	2-PROPANOL, 1,1-OXYBIS-	4.81173	0.0312234	110-98-5	NA	alcohol
2014	1,3-BENZENEDIOL, 5-METHYL-	2.69224	0.0403638	504-15-4	NA	phenol
2014	1,2,3-PROPANETRIOL	16.5155	0.0410401	NA	NA	NA
2014	5-Hepten-2-ol, 6-methyl-	10.5003	0.0410401	NA	NA	NA
2015	1,3-PROPANEDIOL, DIACETATE	0.154693	0.00601648	628-66-0	NA	acid
2015	1-HEXANOL	0.186289	0.00601648	111-27-3	NA	alcohol
2015	2(3H)-FURANONE, DIHYDRO-3-HYDROXY-4,4-DIMETHYL-	0.536989	0.00601648	79-50-5	NA	furan
2015	2-Methoxy-4-vinylphenol	0.217097	0.00601648	7786-61-0¬†	332	phenol
2015	4-(1-HYDROXY-ETHYL) √ß BUTANOLACTONE	0.480218	0.00601648		NA	lactone
2015	4,5-Octanediol, 2,7-dimethyl-	0.429608	0.00601648		NA	alcohol
2015	ACETIC ACID, 2-PHENYLETHYL ESTER	0.219409	0.00601648	103-45-7	NA	acid
2015	ACETIC ACID, PROPYL ESTER	0.186577	0.00601648	NA	NA	NA
2015	BENZENEMETHANOL	0.529275	0.00601648	100-51-6	244	alcohol
2015	BENZOIC ACID, 4-HYDROXY-3-METHOXY-, ETHYL ESTER	0.251707	0.00601648	NA	NA	NA
2015	BUTANEDIOIC ACID, DIETHYL ESTER	0.417386	0.00601648	NA	NA	NA
2015	BUTANOIC ACID	0.170918	0.00601648	NA	NA	NA
2015	DECANOIC ACID	0.195266	0.00601648	334-48-5	NA	acid
2015	ETHANONE, 1-(4-HYDROXY-3-METHOXYPHENYL)-	0.400887	0.00601648	498-02-2	2214	ketone
2015	HEXANOIC ACID	0.576461	0.00601648	142-62-1	8892	acid
2015	HEXANOIC ACID, ETHYL ESTER	0.148198	0.00601648	123-66-0	NA	ester
2015	Methyl 4-hydroxybutanoate	0.504564	0.00601648	NA	NA	NA
2015	N-(3-Methylbutyl)acetamide	0.394879	0.00601648		NA	amide
2015	PROPANOIC ACID, 2-METHYL-	0.431653	0.00601648	NA	NA	NA
2015	Tryptophol	0.0449252	0.00601648		NA	alcohol
2015	Benzeneethanol, 4-hydroxy-	0.423329	0.0109391	NA	NA	NA
2015	Homovanillyl alcohol	0.59518	0.0109391		16928	phenol
2015	1-PENTANOL, 4-METHYL-	0.546097	0.0192527		NA	alcohol
2015	2-FURANCARBOXALDEHYDE, 5-(HYDROXYMETHYL)-	0.270872	0.0192527	NA	NA	NA
2015	BUTANOIC ACID, 3-METHYL-	0.764677	0.0192527	NA	NA	NA
2015	1,6-OCTADIEN-3-OL, 3,7-DIMETHYL-	0.611348	0.0311966	78-70-6	6549	terpene
2015	OCTANAL, 7-HYDROXY-3,7-DIMETHYL-	0.697709	0.0311966	NA	NA	NA
unchanging	2-BUTANONE, 3-HYDROXY-	0.642472	1	513-86-0	NA	ketone
unchanging	BENZENEACETIC ACID, ETHYL ESTER	0.719811	1	NA	NA	NA
unchanging	1(3H)-ISOBENZOFURANONE	0.853866	1	87-41-2	6885	furan
unchanging	BENZENEACETIC ACID, 4-HYDROXY-3-METHOXY-	0.698331	1	306-08-1	NA	acid
unchanging	2-FURANCARBOXYLIC ACID	0.692687	1		NA	furan
unchanging	ETHANOL, 2-[2-(ETHENYLOXY)ETHOXY]-	0.576256	1	NA	NA	NA
unchanging	OCTANOIC ACID	0.444553	1	124-07-2	NA	acid
unchanging	1-PENTANOL, 3-METHYL-	0.704688	1	71-41-0	NA	alcohol
unchanging	1,3,5-TRIOXANE, 2,4,6-TRIMETHYL-	2.62603	0.0520939		NA	aldehyde
unchanging	ACETAMIDE, N-ETHYL-	1.20271	0.0520939	NA	NA	NA
unchanging	BENZENEACETALDEHYDE, √†-METHYL-	1.25526	0.0520939		NA	aldehyde
unchanging	Ethyl hydrogen succinate	2.02381	0.0520939	NA	NA	NA
unchanging	2H-PYRAN-2-ONE, TETRAHYDRO-4-HYDROXY-4-METHYL-	4.17886	0.0744869	674-26-0	10428	lactone
unchanging	2-FURANCARBOXALDEHYDE, 5-METHYL-	1.83206	0.0877102	NA	NA	NA
unchanging	1,2-HEPTANEDIOL	2.13246	0.105526	3710-31-	NA	alcohol
unchanging	(3E)-3-HEXENOIC ACID	67.4676	0.105526		NA	acid
unchanging	1-BUTANOL, 3-METHYL-, ACETATE	1.73739	0.110362		NA	alcohol
unchanging	1-BUTANOL, 3-METHYL-	2.01329	0.135021	123-51-3	31260	alcohol
unchanging	1H-ISOINDOLE-1,3(2H)-DIONE	1.31085	0.135021	NA	NA	NA
unchanging	1-PENTANOL	1.35094	0.135021	71-41-0	6276	alcohol
unchanging	PHENOL, 2,6-DIMETHOXY-	1.57869	0.238585	91-10-1	NA	phenol
unchanging	ETHANOL, 2,2-[1,2-ETHANEDIYLBIS(OXY)]BIS-	2.10066	0.279165		NA	alcohol
unchanging	2H-Pyran-2,6(3H)-dione	1.33188	0.479268		NA	ester
unchanging	OXIRANEMETHANOL	1.02303	0.499226	556-52-5	NA	alcohol
unchanging	(3-METHYL-2-OXIRANYL)METHANOL	0.784122	0.644933	NA	NA	NA
unchanging	PHENOL, 2-METHOXY-	0.477979	0.857097	90-05-1	460	phenol
unchanging	Benzeneacetic acid	0.864077	0.945256	103-82-2	NA	acid
unchanging	3,5-Dimethoxy-4-hydroxyphenethylamine	0.531624	1	NA	NA	NA
unchanging	Benzaldehyde, 4-hydroxy-	0.794312	1	123-08-0	NA	aldehyde
unchanging	BENZENEMETHANOL, √†,√†-DIMETHYL-	0.554861	1		NA	benzene
unchanging	Furfural	0.697231	1	NA	NA	NA
